# Supplementary material for: Functional and molecular characterization of a non-human primate model of autism spectrum disorder shows similarity with the human disease
Source: Nat Commun. 2021 Sep 15;12:5388. doi: 10.1038/s41467-021-25487-6 (PMC8443557; doi:10.1038/s41467-021-25487-6)
Supplement: Supplementary file 4 — Supplementary Data 1 [file 41467_2021_25487_MOESM4_ESM.xlsx]

## Sheet: SD1
Supplementary Data 1 - Number of animals and samples used in each experiment
Figure 1c	Animals(all)	Animals(M)	Animals(F)	Cells	Dendrites
0M UE	5	3	2	18	37
0M VPA	3	3	0	11	22
3M UE	6	4	2	18	37
3M VPA	3	2	1	11	21
6M UE	4	2	2	23	38
6M VPA	3	2	1	9	35
Figure 1e	Animals(all)	Animals(M)	Animals(F)	Cells
0M UE	3	2	1	20
0M VPA	3	2	1	14
3M UE	6	3	3	28
3M VPA	4	3	1	18
6M UE	4	1	3	21
6M VPA	3	2	1	13
Figure 1g	Animals(all)	Animals(M)	Animals(F)	Cells
0M UE	3	2	1	21
0M VPA	3	2	1	16
3M UE	7	4	3	37
3M VPA	4	3	1	25
6M UE	5	2	3	25
6M VPA	3	2	1	16
Figure 1i	Animals(all)	Animals(M)	Animals(F)	Cells
0M UE	3	2	1	20
0M VPA	3	2	1	14
3M UE	6	3	3	26
3M VPA	4	3	1	16
6M UE	4	1	3	17
6M VPA	3	2	1	10
Figure 1j	Animals(all)	Animals(M)	Animals(F)	Cells
0M UE	6	4	2	19
0M VPA	2	2	0	9
3M UE	5	4	1	22
3M VPA	2	1	1	15
6M UE	2	1	1	11
6M VPA	2	1	1	11
Figure 2b	Animals(all)	Animals(M)	Animals(F)	Slices	Pathways
0M UE	12	7	5	22	26
0M VPA	2	2	0	11	15
3M UE	5	4	1	15	20
3M VPA	5	2	3	17	22
6M UE	2	2	0	10	16
6M VPA	1	0	1	10	15
Figure 2c	Animals(all)	Animals(M)	Animals(F)	Cells	Spines
0M UE	3	2	1	10	227
0M VPA	2	2	0	12	291
3M UE	5	3	2	12	467
3M VPA	2	2	0	9	399
6M UE	6	4	2	10	472
6M VPA	3	2	1	9	406
Figure 2e	Animals(all)	Animals(M)	Animals(F)	PSDs
3M UE	2	1	1	234
3M VPA	2	1	1	230
6M UE	2	1	1	236
6M VPA	1	0	1	119
Figure 3	Animals(all)	Animals(M)	Animals(F)
3M UE	8	2	6
3M VPA	5	2	3
Figure 4	Animals(all)	Animals(M)	Animals(F)	Tissues
0M UE	5	2	3	10
0M VPA	4	1	3	11
3M UE	6	4	2	9
3M VPA	2	1	1	6
6M UE	6	5	1	9
6M VPA	2	1	1	6
Suppl Figure 1d	Animals(all)	Animals(M)	Animals(F)	Cells
0M UE	4	2	2	10
0M VPA	2	2	0	9
3M UE	4	2	2	22
3M VPA	3	3	0	15
6M UE	3	2	1	9
6M VPA	2	2	0	8
Suppl Figure 2 (apical)	Animals(all)	Animals(M)	Animals(F)	Dendrites
0M UE	4	2	2	9
0M VPA	2	2	0	8
3M UE	5	3	2	11
3M VPA	3	2	1	9
6M UE	4	2	2	15
6M VPA	3	2	1	8
Suppl Figure 2 (basal)	Animals(all)	Animals(M)	Animals(F)	Cells	Dendrites
0M UE	4	3	1	9	14
0M VPA	3	3	0	12	18
3M UE	4	3	1	10	17
3M VPA	3	2	1	6	14
6M UE	4	2	2	14	20
6M VPA	3	2	1	7	22
Suppl Figure 3b	Animals(all)	Animals(M)	Animals(F)	Cells
mEPSC (ACSF)	6	3	3	28
mEPSC (NBQX)	2	2	0	5
mIPSC (ACSF)	7	4	3	37
mIPSC (picrotoxin)	2	1	1	5
Suppl Figure 4b	Animals(all)	Animals(M)	Animals(F)	Cells
0M UE	6	4	2	17
0M VPA	2	2	0	10
3M UE	5	4	1	23
3M VPA	2	1	1	14
6M UE	2	1	1	12
6M VPA	2	1	1	11
Suppl Figure 5b	Animals(all)	Animals(M)	Animals(F)	Slices	Pathways
ACSF	12	7	5	22	26
APV	3	2	1	12	17
Suppl Figure 5d	Animals(all)	Animals(M)	Animals(F)	Slices	Pathways
0M UE	2	2	0	4	7
0M VPA	1	1	0	5	8
3M UE	3	2	1	5	8
3M VPA	2	1	1	5	10
