# Supplementary material for: Functional and molecular characterization of a non-human primate model of autism spectrum disorder shows similarity with the human disease
Source: Nat Commun. 2021 Sep 15;12:5388. doi: 10.1038/s41467-021-25487-6 (PMC8443557; doi:10.1038/s41467-021-25487-6)
Supplement: Supplementary file 5 — Supplementary Data 2 [file 41467_2021_25487_MOESM5_ESM.xlsx]

## Sheet: SD2
Supplementary Data 2 - List of affected genes in VPA-exposed marmosets, with the module and modulation data in human ASD (Parikshak et al. [2016])
Cluster 1	Marmoset						Human				Cluster 2	Marmoset						Human				Cluster 3	Marmoset						Human
Gene	logFC			p_adj			Module	logFC	p_adj		Gene	logFC			p_adj			Module	logFC	p_adj		Gene	logFC			p_adj			Module	logFC	p_adj
	0M	3M	6M	0M	3M	6M						0M	3M	6M	0M	3M	6M						0M	3M	6M	0M	3M	6M
MT-ND5	-0.471945	0.206965	0.310085	0.0482532	0.337914	0.25825	24	-0.121365	0.673613		LAPTM4B	-0.362429	-0.281862	-0.45448	0.0880589	0.185792	0.042851	11	0.0548872	0.592558		ADD3	-0.290389	0.454573	0.243486	0.193655	0.0072735	0.400207	9	0.271371	0.0651488
KALRN	-1.27321	0.234753	0.49193	0.00393153	0.611109	0.52356	25	-0.174262	0.118356		CLASP2	-0.159545	-0.469002	-0.00753012	0.0994854	0.000730457	0.964321	3	-0.245759	0.017505		IQSEC3	0.0578248	0.676011	0.0942796	0.81614	0.0431576	0.89679	4	-0.173663	0.165357
UBXN4	-0.665565	0.412422	0.555734	0.0600588	0.0246752	0.0317678	2	0.0658099	0.0991025		NETO2	0.0379159	-0.512889	0.0272567	0.918644	0.0179391	0.93836	25	-0.144651	0.311397		ZBTB16	-0.0668285	0.49386	0.0176848	0.815824	0.0125758	0.971312	7	-0.037787	0.820111
SLC1A2	-1.50806	1.09639	0.827669	0.00983972	0.0101549	0.224162	9	0.314956	0.281728		CABLES2	0.353563	-0.181441	-0.414523	0.0681126	0.474965	0.016789	17	-0.0594422	0.620457		XRCC1	-0.303546	0.526855	-0.269567	0.263003	0.0270642	0.592858	11	-0.12336	0.0716604
TMF1	-1.33111	0.209598	0.0443863	0.00770533	0.631909	0.950922					DCLK1	-0.0239136	-0.523444	-0.408348	0.985968	0.0325145	0.527141	16	-0.28059	0.0833509		CYB5R3	0.0518803	0.612507	0.109179	0.743945	0.0169075	0.740061	24	0.0218973	0.839518
BNIP3L	-0.747259	0.332009	-0.237651	0.000280968	0.276034	0.527344	3	-0.154201	0.0292739		IKBKAP	0.047601	-0.486389	-0.27786	0.762307	0.0213364	0.273656	11	-0.0523581	0.462102		GRLF1	-0.0768241	-0.117122	0.40165	0.827424	0.667464	0.0214708
ZC3H14	-0.812334	0.148657	-0.112647	0.000362164	0.641516	0.736782	11	-0.0236385	0.561685		ABLIM1	-0.579946	-1.00108	-0.393221	0.199132	0.00403542	0.532722	9	0.0593881	0.52973		CCDC125	0.511646	0.470198	0.991287	0.310101	0.242346	0.0458571	24	-0.00753313	0.959194
PDS5B	-1.80873	0.464408	0.199872	0.00140355	0.411121	0.682293	4	-0.0859018	0.197516		RPL7A	0.0040469	-0.548495	-0.463369	0.992081	7.09952e-05	0.0523403	5	0.0239637	0.807191		CADM1	-0.223707	0.545058	0.501653	0.515722	0.0100127	0.0188632	20	0.230967	0.035176
MEF2C	-1.00757	-0.217911	-0.0758397	7.74526e-06	0.517812	0.813444	25	-0.205134	0.18014		RIT1	-0.0664086	-0.437816	-0.181364	0.818413	0.0386262	0.221354	19	0.308196	0.0164313		KNDC1	0.320963	0.879562	0.0985734	0.294658	0.0182615	0.77648	11	-0.0434085	0.69442
SPTBN1	-1.09677	0.51174	0.524369	0.015445	0.168936	0.0472206	11	-0.01534	0.8513		GLCCI1	0.0212938	-0.537529	-0.167805	0.958201	0.029383	0.678284	3	-0.1564	0.11657		PYGM	0.436069	1.0128	0.300574	0.169083	0.00587633	0.545749	9	0.061345	0.868808
CUGBP2	-0.721742	0.00948736	0.375613	0.0332712	0.971834	0.243664					UBE2G1	0.153033	-0.426897	-0.0897514	0.252624	0.0060757	0.528699	11	-0.000969275	0.986639		H3F3B	-0.278738	0.538378	0.0870177	0.302886	0.00587633	0.702194	11	0.149855	0.382736
PTPRE	-0.868916	0.272285	0.0678691	0.0453705	0.221883	0.866755	11	-0.0551065	0.556944		HRH1	0.0742969	-0.683207	-0.585772	0.904939	0.0420785	0.371939	11	0.118607	0.530223		ZFP36L1	0.159516	0.717743	0.160962	0.560233	0.00396933	0.63213	19	0.429372	0.0224268
THRAP3	-2.79674	0.416745	0.385054	3.31675e-07	0.56547	0.662948	11	-0.0458468	0.446929		TMCO3	-0.234061	-0.605021	-0.0441673	0.283144	0.00343668	0.775833	2	0.00446822	0.958378		PTGDS	0.341608	1.64494	1.33581	0.725152	0.00610975	0.105252	2	-0.0586994	0.796894
MAPK6	-0.963776	0.652037	0.727176	0.0116219	0.055631	0.0466168	3	-0.0220667	0.826784		LDHA	0.216444	-0.416696	-0.349166	0.529514	0.00915145	0.32147	16	-0.135108	0.276661		FAM172A	-0.360685	0.445647	0.115557	0.245704	0.0183946	0.647581	25	0.086093	0.142813
CSDE1	-0.452638	0.203382	-0.0387701	0.000176803	0.303634	0.865796	10	-0.0393189	0.333847		NEFL	0.406596	-1.10519	-0.700747	0.745708	0.00892484	0.275009	10	-0.354118	0.066		MYLIP	-0.182552	0.680956	0.497645	0.324207	0.00250552	0.053638	11	0.0436682	0.802276
PANK3	-0.594907	-0.196263	0.116756	0.000554243	0.26224	0.703766	12	0.00266668	0.973443		RAB1A	0.0149858	-0.404549	-0.0729191	0.913166	0.00190484	0.502921	25	-0.0545714	0.417843		BTBD9	-0.0515749	0.702819	0.375993	0.762307	0.00755563	0.131642	11	0.061915	0.581054
NECAB1	-0.982516	-0.0897967	-0.0111115	0.0371119	0.892499	0.979783	10	-0.295791	0.0194903		B4GALT5	-0.356269	-0.479837	0.164941	0.120083	0.00610459	0.360487	25	-0.011572	0.905691		SEPT5	0.234934	0.475548	0.186966	0.157579	0.0459804	0.744706	25	-0.0808586	0.502849
TNPO1	-1.25505	0.0677273	-0.0479105	3.74366e-06	0.841377	0.950538	11	0.125331	0.0548855		HPRT1	0.303398	-0.465225	-0.050697	0.437576	0.0208058	0.83527	16	-0.215899	0.165041		CTNS	0.468863	0.331466	0.0597646	7.25924e-05	0.0650204	0.59839	2	0.131071	0.266178
ATXN1	-1.94513	0.892355	0.742786	0.00235715	0.0701445	0.236815	25	-0.014589	0.847165		BCL11B	-0.202692	-0.972559	-0.571126	0.371992	0.00603412	0.330551	4	-0.15184	0.111262		CREM	0.110487	0.42318	0.30472	0.737506	0.0463879	0.207891	20	0.22719	0.0752971
VPS36	-0.423499	0.129153	0.0658093	0.0396847	0.732544	0.885751	16	-0.217712	0.017505		DDB2	-0.113054	-0.915369	-0.658563	0.785412	0.0494478	0.162015	2	0.0755759	0.560427		CLU	0.274442	0.481807	0.471055	0.274425	0.0280841	0.109996	9	0.328611	0.0159698
ZC3H6	-0.656996	0.281993	0.414638	0.00248427	0.224175	0.105252	1	-0.116709	0.101575		KCNA1	0.0429585	-0.504975	-0.523894	0.961943	0.0100032	0.151224	11	-0.422243	0.0197702		DLGAP4	-0.359489	0.467201	0.137425	0.0420131	0.0262447	0.669164	24	0.0340758	0.839561
RAB10	-0.868784	0.0620609	0.170553	4.57175e-05	0.776952	0.502034	11	0.0361368	0.474123		QDPR	0.0176493	-0.485274	-0.107501	0.935696	0.00117172	0.577303	2	-0.254179	0.131568		ZCCHC24	0.0956431	0.533905	0.273955	0.417648	0.00142381	0.280304	2	-0.168953	0.395137
PLCB1	-1.28326	0.0885612	0.161362	0.0344066	0.858025	0.789808	16	-0.322496	0.0234089		SNCA	-0.0770697	-0.540677	-0.226997	0.774334	0.00321568	0.319379	16	-0.273032	0.0875989		ANKRD11	-0.4163	0.462226	0.185518	0.0249188	0.0199241	0.196777	24	0.106075	0.191774
WDR68	-0.873385	0.0396744	0.502939	0.0159385	0.870417	0.211474					OXCT1	0.324303	-0.531361	-0.488703	0.202559	0.0149537	0.0328735	3	-0.152247	0.205767		KCND3	0.267379	0.445083	0.163686	0.110511	0.00621347	0.371939	11	0.0255246	0.819803
LUZP2	-1.37812	0.47448	0.449545	4.78841e-05	0.164462	0.396062	25	0.145239	0.286744		PLP1	0.325284	-1.19221	-0.779083	0.384433	0.0350546	0.177038	2	-0.576333	0.0878237		TOB2	-0.314939	0.423314	0.176974	0.233857	0.0269798	0.380452	2	0.154459	0.223993
KIF5C	-1.63084	0.169777	0.073485	0.000713046	0.691862	0.920336	25	-0.0884831	0.21683		GRIN2A	0.324947	-0.575485	0.468061	0.693281	0.0271392	0.253821	25	-0.281446	0.0466235		PRPF38B	-0.443456	0.55821	0.164477	0.113228	0.0193664	0.389256	24	0.100752	0.290977
AGPAT5	-0.539494	0.0502939	-0.102485	0.0031785	0.854073	0.589391	21	0.0590991	0.442915		CD44	-0.773077	-1.68955	-0.639807	0.386168	0.0253399	0.455356	15	1.00874	0.0904117		NAP1L1	-0.433165	0.488997	0.276969	0.150105	0.0202675	0.151899	4	-0.0397718	0.34416
POLG	-0.456765	0.0135374	-0.239012	0.000536393	0.930037	0.349169	11	-0.000930959	0.990226		HN1	-0.31605	-0.495627	-0.284604	0.0151861	0.0103973	0.519037	3	-0.0846476	0.487926		BCR	0.396577	0.623746	0.0851748	0.0177755	0.0100032	0.72086	25	0.0383998	0.660677
IGF1	-0.842157	-0.17867	0.409846	0.0344066	0.339104	0.146601	25	-0.189881	0.421853		TWISTNB	0.0204951	-0.0103772	-0.43209	0.937105	0.941228	0.0259628	11	0.0419059	0.676274		GPSN2	0.225718	0.609631	0.336401	0.302239	0.0127679	0.416571
THOC2	-0.485515	0.273193	0.271315	0.01252	0.0620433	0.248862	23	0.0610333	0.296211		SMAD2	-0.413948	-0.300638	-0.214031	0.0160076	0.0377519	0.257646	21	0.016028	0.760317		MYC	0.00686788	1.07374	0.449154	0.98648	0.00737476	0.54956	19	0.554719	0.0627275
KIF3A	-2.05167	-0.256754	-0.221697	7.25924e-05	0.659369	0.692596	16	-0.180362	0.118207		IHPK2	0.324807	-0.417291	-0.119266	0.384433	0.0233319	0.677564					ABCB1	0.362881	0.59833	0.00530334	0.406319	0.0447994	0.993039	18	-0.243779	0.18412
CFI	-0.544235	0.793733	-0.507426	0.151045	0.0192678	0.475797	19	0.598567	0.115156		CCDC73	-0.411905	-0.0335124	-0.118709	0.0163715	0.780628	0.829453	11	0.422195	0.0919133		RASGRP2	0.508573	-0.00477747	0.113348	0.0200993	0.978717	0.464545	11	-0.153945	0.231536
MUT	-1.04969	0.165814	-0.165696	0.00670003	0.733459	0.717995	11	-0.019834	0.762647		CCBL2	0.239961	-0.454912	-0.785683	0.465322	0.0120855	0.0135897	11	-0.242651	0.106908		ACADVL	0.541515	0.314255	0.0485494	0.0444098	0.0523934	0.834234	9	0.0812585	0.342138
CACNB4	-2.32902	0.157649	0.306701	0.0167001	0.825894	0.764397	3	-0.239766	0.066078		FAM102B	0.0295513	-0.56139	0.0268602	0.950716	0.0028348	0.952804	25	-0.206985	0.112912		APOE	0.137313	1.00137	0.981714	0.759261	0.00288455	0.0583792	9	0.478583	0.0195165
CHRM3	-2.05452	0.0842529	0.09678	7.97019e-05	0.89133	0.886597	3	-0.136093	0.306736		SERP2	-0.069331	-0.470882	-0.208982	0.692363	0.0359074	0.285607	3	-0.159466	0.114091		CA2	0.47674	0.503809	0.477235	0.232091	0.0270642	0.0458571	2	0.017998	0.961345
GRIA1	-0.723031	0.472835	0.53848	0.00835517	0.0315346	0.135631	11	-0.110933	0.520024		DCUN1D2	-0.013939	-0.762214	-0.411957	0.963442	0.00607118	0.20505	1	-0.178649	0.0414683		ENG	-0.0370322	0.721938	0.265786	0.948508	0.0350749	0.672012	18	0.0116096	0.971013
GRM5	-1.92982	0.249646	0.132852	0.000325048	0.659369	0.837873	3	-0.167082	0.344501		CRYM	0.365179	-0.603895	-0.476075	0.781152	0.00233764	0.22059	3	-0.424431	0.0843777		HK2	-0.445601	0.599146	1.0004	0.178522	0.0389325	0.0135897	19	0.334061	0.103483
HMGCR	-0.586003	-0.11846	-0.0280435	0.00398699	0.464355	0.90416	25	-0.103661	0.478305		MTCP1	0.42821	-0.108021	-0.026383	0.0424189	0.530675	0.92611	11	0.00847413	0.97476		LYZ	1.07328	0.913193	0.982247	0.0693858	0.0228821	0.184967	19	0.532785	0.18412
PDE1A	-1.05777	1.15527	-0.196206	0.0180469	0.0835051	0.708376	3	-0.299416	0.0954233		BRCC3	0.284998	-0.472303	-0.138177	0.2029	0.0169075	0.459558					PHKA2	0.419337	0.0124474	0.0621712	0.0450932	0.950825	0.845	2	-0.0399136	0.613442
SF3B1	-0.73814	-0.273718	0.0354998	0.0159903	0.524326	0.926939	11	-0.0150462	0.687112		IQCB1	0.273081	-1.19159	-0.291996	0.365641	0.000327212	0.545724	11	-0.212048	0.0129087		PKD2	0.417452	0.257531	0.121029	0.00666219	0.10598	0.67251	2	-0.00525869	0.952114
FAM69A	-1.3546	-0.558882	-0.238124	0.000167262	0.207613	0.632735	4	-0.202175	0.0292739		MBP	-0.0354909	-0.68256	-0.581422	0.966214	0.0028348	0.320811	2	-0.405313	0.170372		PROS1	0.0473902	1.23929	0.340739	0.947445	0.0252158	0.607315	11	0.346333	0.0353282
NRG3	-0.74348	0.144611	0.122436	0.00439891	0.67385	0.719827	25	-0.0311865	0.761816		SLC35F1	-0.250186	-0.631707	-0.528919	0.033018	0.00193861	0.250268	11	-0.138593	0.218001		SGCD	0.457759	0.0272582	-0.0394097	0.012567	0.907186	0.926534	11	0.158513	0.131061
RLBP1L2	-1.02711	0.181809	0.616792	0.0189658	0.575452	0.219256					SAMD5	-0.315343	-0.930711	-0.532351	0.132335	0.0160132	0.468295	17	-0.19744	0.110201		SOX9	0.0778858	0.604728	0.369191	0.790304	0.00321568	0.399234
CENPP	-0.494523	0.520248	-0.12803	0.31021	0.000683903	0.280304	11	-0.0443051	0.711809		MYCL1	0.0979917	-0.657769	-0.106432	0.760453	0.00450622	0.688812					CTSK	0.403208	0.977119	0.23774	0.307235	0.0350546	0.789249	11	-0.108881	0.294796
RGS7BP	-2.03026	0.658012	0.277953	0.000121352	0.202953	0.661914	17	-0.187189	0.259265		ACPL2	-0.203073	-0.676194	-0.298176	0.391384	0.00186962	0.314308	1	0.0509233	0.751055		EGR2	1.35583	0.752316	0.437176	0.315423	0.0160928	0.445229	25	-0.20228	0.709622
CENTG2	-1.01371	0.719787	0.390813	0.00255279	0.0251278	0.330451					PRPS2	0.0680504	-0.60712	-0.215141	0.915532	0.015991	0.510504	25	-0.237122	0.0893208		SPP1	-0.480699	1.23646	0.0391291	0.551809	0.0028348	0.939364	2	0.522947	0.379583
SNAPC3	-0.410518	0.124444	0.140046	0.00582373	0.67075	0.618206	11	-0.00320266	0.970852		SLC4A8	0.301968	-0.457939	-0.245778	0.369733	0.0225462	0.389347	10	-0.261216	0.0126245		IGFBP2	0.123459	0.73214	0.287145	0.789778	0.0138451	0.506072	11	-0.374515	0.0790338
TROVE2	-1.39423	-0.525027	-0.273855	0.000124096	0.204904	0.487497	9	0.179039	0.1117		PRDM15	-0.252006	-0.635365	-0.383522	0.303129	0.0460255	0.193454	11	0.0367952	0.655097		VTN	0.187482	1.09356	0.768684	0.771728	0.0278402	0.105252
RC3H2	-1.96051	0.692977	0.661051	0.000554243	0.0597061	0.315994	11	-0.0113633	0.845121		RUFY2	-0.110906	-0.478551	-0.272962	0.505215	0.000601951	0.263502	7	-0.075337	0.17305		ANXA1	0.0139707	0.536497	0.381209	0.973856	0.000853873	0.213024	11	0.217551	0.418353
ZBTB10	-0.767655	0.208657	0.288804	0.0151861	0.619875	0.312591	11	0.150576	0.0454839		SSTR2	0.157394	-1.71517	-1.27715	0.789683	0.00482055	0.24806					ATP1A2	0.350572	0.411842	0.170052	0.257107	0.00169432	0.521743	9	0.222112	0.292123
ADAM10	-0.477799	0.0511651	0.309049	0.00135406	0.737512	0.0688676	2	-0.00304586	0.969451		ACSS2	0.115097	-0.520377	-0.546715	0.428932	0.00892484	0.190335	2	-0.147278	0.122332		CRH	0.126325	0.45418	0.236726	0.700205	0.0155099	0.473174	25	-0.748475	0.0677888
CCNT1	-1.73166	0.671624	0.693266	3.74366e-06	0.0789724	0.155916	11	0.0470781	0.363762		TMTC4	-0.0261328	-0.4258	-0.459184	0.935696	0.00301118	0.0188632	2	-0.355929	0.0675461		CYP2J2	0.235492	0.44431	0.290433	0.565691	0.0284669	0.187905	2	-0.0448537	0.864394
DHCR7	-0.541054	-0.0591909	-0.229081	0.0305031	0.81854	0.582908	2	-0.0456889	0.751549		SGSM1	0.183273	-0.777285	-0.402801	0.402219	0.00339513	0.369548	1	0.0453148	0.727686		FKBP1A	0.113629	0.577151	0.466847	0.722104	0.00380485	0.382297	25	0.0209548	0.878833
CSNK1A1	-0.471	0.151421	0.0128896	0.00219885	0.280655	0.971312	11	0.0749757	0.0897737		ACTA1	0.600621	-0.527155	-0.278615	0.128378	0.0258931	0.493232	20	0.302065	0.340729		GRIN1	0.109682	0.467968	0.250264	0.621457	0.0176602	0.569678	17	-0.136333	0.423124
LSAMP	-0.816011	0.0159061	0.0990969	0.0156314	0.955326	0.759811	11	-0.0735944	0.37841		PCP4L1	0.187621	-0.495	0.0430255	0.528168	0.035701	0.92984	3	-0.294152	0.137442		GSTP1	-0.472311	0.603308	0.0718291	0.208551	0.0136336	0.852561	21	0.141201	0.366033
RNASEH1	-0.863244	-0.0586555	-0.181048	0.000190647	0.63824	0.510252	4	-0.148189	0.0626284		SLC25A36	0.0485779	-0.511544	-0.316786	0.883134	0.0163921	0.243664	10	-0.14586	0.0165566		HPGD	0.835623	0.67347	0.659756	0.103546	0.0055548	0.0459907	25	-0.0562273	0.849836
TGFB2	-1.78933	0.472945	0.325849	8.14739e-05	0.0675774	0.499362	9	0.615659	0.0113015		FAM135A	0.100834	-0.418421	-0.0066942	0.50174	0.00142521	0.976596	12	0.0136948	0.822412		PTGS2	0.572966	1.45007	0.172107	0.357266	0.00715092	0.888616	20	0.360712	0.307109
TPM4	-0.702711	0.340165	0.115265	0.0102346	0.321761	0.849364	11	0.0567347	0.616497		CNRIP1	0.0740504	-0.554765	-0.0299706	0.673324	0.00600097	0.861648	3	-0.146442	0.183755		RBMS3	0.0637434	0.83475	0.617268	0.858733	0.0274923	0.178594	11	0.033432	0.777029
ZKSCAN1	-1.91252	0.0139768	-0.262677	9.64348e-06	0.979579	0.687118	2	-0.07552	0.269608		ADM	0.296243	-0.657371	-0.0826456	0.475323	0.0459403	0.809929	11	0.657478	0.0993941		IGF2	0.529601	1.51432	1.0834	0.431016	0.0219172	0.404546	18	0.234838	0.580711
PDE8B	-0.753907	0.196754	0.0938753	0.0159385	0.644463	0.887627	25	-0.0985628	0.25508		CAMK2G	0.068705	-0.498949	-0.432197	0.512845	0.00181763	0.12881	10	-0.236861	0.035176		DSP	0.320824	1.04212	0.436973	0.28937	0.0498117	0.63213	18	0.228981	0.477105
NAPG	-0.863913	0.78381	0.197697	0.0654478	0.0265948	0.728491	3	-0.227555	0.0248538		CASP9	0.0810874	-0.57097	0.0495646	0.780058	0.0366817	0.796218	24	-0.0244745	0.739758		AKT1	0.0980016	0.478405	0.407981	0.710574	0.0358329	0.359162	5	0.0120771	0.877696
PEX11A	-1.01487	-0.117794	0.156686	0.0159385	0.72819	0.648509	9	0.103424	0.500038		CDK8	0.0516975	-0.65631	-0.0157664	0.914953	0.0108408	0.974026	25	-0.0549345	0.479793		ILK	0.00391523	0.454913	0.0937026	0.986624	0.00334681	0.69749	11	0.215787	0.189943
EDNRB	-3.21885	-0.430795	0.117068	0.00675667	0.42595	0.859494	9	0.486822	0.0839339		CORT	-0.00929107	-0.422615	0.281797	0.991694	0.0235658	0.443639					SERF2	0.41127	0.189507	0.0531887	0.0310784	0.15125	0.84117
SNRPD3	-0.677256	0.675659	-0.0933447	0.0357465	0.0221446	0.853771	11	-0.0163089	0.799818		ESRRG	-0.113998	-0.626212	-0.421069	0.901256	0.0425547	0.393014	11	-0.232817	0.0887122		TGFBR2	0.427218	0.652308	0.0953785	0.409938	0.0115549	0.852663	18	0.094408	0.696518
CDKL1	-0.482268	-0.0782987	0.394764	0.00569503	0.887315	0.513542	1	-0.0621399	0.523879		FABP5	0.10728	-0.631131	-7.14731e-05	0.557042	0.000521124	1	11	0.345081	0.097112		VEGFA	0.555432	0.00642085	0.138151	0.0414793	0.982718	0.621823	11	0.429351	0.0667671
DFFA	-0.470281	-0.015636	0.0851792	0.0359047	0.960561	0.596415	11	0.146731	0.151091		GSTA4	0.138416	-0.502056	0.0351377	0.346574	0.00321568	0.838019	3	-0.229419	0.0203709		GPR126	0.22248	0.618918	0.364155	0.739069	0.0314184	0.457008	18	-0.0287979	0.910967
HDGF	-0.600604	0.411024	0.141087	0.0313364	0.104322	0.691325	21	0.0557032	0.300524		CDK7	-0.212704	-0.416057	-0.416162	0.112689	0.00197469	0.112889	11	-0.0171007	0.847327		NPNT	0.802197	0.204301	0.402909	0.00439891	0.332251	0.203972	20	0.137214	0.531413
HRB	-1.53716	-0.0258396	0.161206	0.0145482	0.949216	0.760174					AKR1C4	-0.184823	-0.516939	-0.0493827	0.65687	0.0284669	0.895851					CD14	-0.00279332	0.76424	0.89574	0.99566	0.00117049	0.0175083	19	0.81957	0.045704
IDI1	-0.529576	-0.20121	0.281697	0.0455545	0.244785	0.14463	11	-0.0731298	0.582739		FDPS	-0.751302	-0.380219	-0.353215	0.00770178	0.0602324	0.146809	2	-0.0524266	0.600027		PHF11	0.420064	0.0274148	0.220686	0.0310784	0.903412	0.22619	15	0.209386	0.128874
ATG12	-0.56046	0.168963	0.148035	0.023024	0.413918	0.657866	11	0.00574718	0.916093		AFF2	-0.130542	-0.568858	-0.210439	0.656189	0.0226708	0.43662	25	-0.000881894	0.994399		RRBP1	0.281927	0.516768	0.309005	0.583249	0.0431576	0.356961	2	0.190014	0.190439
KCNB2	-0.794836	0.569137	0.0698772	0.000209213	0.0708323	0.867693	16	-0.286683	0.113675		INHBB	0.0628007	-0.456655	-0.28431	0.883134	0.0245834	0.381749	9	0.205564	0.256001		FAM107A	0.519527	0.78636	0.39869	0.10649	0.0291535	0.202027	9	0.424861	0.0390813
NRXN1	-0.726487	0.201316	0.403938	0.0303987	0.428196	0.213946	3	-0.146295	0.208594		MAL	-0.052495	-1.97255	-1.27123	0.374315	0.0157624	0.25825	2	-0.298711	0.313357		VCAM1	0.230799	1.07982	0.468543	0.815534	0.0226798	0.65326	11	0.110956	0.828214
GGPS1	-1.05537	0.390993	0.344473	0.000391725	0.145753	0.487939	11	-0.012503	0.798425		NUDT1	0.0695045	-0.692551	-0.385154	0.791689	0.0037482	0.169507	2	0.0452873	0.739116		SHANK3	0.301198	0.85933	0.227327	0.343126	0.000409834	0.493556	22	0.0464851	0.719051
LIMS1	-1.51392	0.716718	0.803547	0.00229498	0.0509074	0.151224	19	0.450476	0.050047		MYBPC1	0.352226	-0.582491	-0.280675	0.534828	0.0230685	0.474673	9	0.181183	0.463415		DUSP27	0.0706709	0.821849	0.321134	0.41453	0.0110496	0.323425	11	-0.239109	0.259265
INSIG1	-0.861432	-0.258565	-0.177816	0.0496613	0.238164	0.606389	2	-0.11069	0.541263		NOVA1	0.0662906	-0.524297	-0.104787	0.838828	0.00996142	0.570526	4	-0.180052	0.0294484		ZNF275	-0.0275479	0.688984	0.20799	0.951609	0.040028	0.519213	2	0.0686332	0.450858
MEF2A	-0.709842	0.708805	0.556616	0.183094	0.0106944	0.0601205	25	-0.0225844	0.827415		PDGFA	-0.118597	-0.873106	-0.283738	0.578214	0.0150248	0.127648	11	0.0266482	0.822917		FAM19A5	0.0726067	0.401889	0.192773	0.516748	0.00128203	0.206235	11	0.00630852	0.961955
TSPAN5	-1.04268	-0.153907	-0.153828	5.97537e-06	0.588378	0.675444	10	-0.143388	0.0491721		PDK1	0.0861457	-0.594807	-0.402713	0.778456	0.0258148	0.0523403	11	0.0192339	0.836207		CTNND1	0.194121	0.542563	0.257528	0.352978	0.00303218	0.0955604	22	0.0654486	0.368738
ARIH1	-0.765897	0.0847328	-0.1783	2.19051e-05	0.738378	0.647046	4	-0.0397508	0.363594		PMP2	-0.111843	-2.49083	-1.41328	0.876383	3.09429e-05	0.0705048					SEPP1	0.416619	0.762814	-0.156738	0.48315	0.0210688	0.742402	2	-0.152214	0.601604
NTRK2	-2.06241	0.556591	0.411316	3.31675e-07	0.25017	0.562541					POLR2G	0.104979	-0.766385	-0.337282	0.50843	0.0421739	0.510504	21	-0.0409068	0.665671		ACO2	0.0677386	0.452809	0.16219	0.663449	0.00217895	0.50061	1	-0.0382972	0.562282
DNAJC3	-1.38648	0.660185	0.210872	3.88588e-07	0.0519482	0.636652	15	0.223175	0.0328104		PPP2CA	0.0739635	-0.496701	-0.139298	0.559456	3.98381e-05	0.209326					CKAP2	0.591315	0.889595	0.385795	0.0262248	0.0732103	0.435923	1	0.0444203	0.624272
SLC30A9	-0.915386	0.267103	0.263217	0.0244203	0.271699	0.435936	3	-0.187863	0.0554315		MAPK9	0.062282	-0.417999	-0.173942	0.767746	0.00506677	0.271226	16	-0.279516	0.0283033		SH3RF3	0.0686663	0.67593	0.69571	0.815824	0.0834358	0.0464308	20	0.187784	0.103361
IPO7	-0.82912	0.398994	0.250714	0.0404309	0.119799	0.510504	11	0.0325868	0.490906		PSMA5	0.0347566	-0.468728	-0.253536	0.843648	0.00185802	0.14659	3	-0.220297	0.0579396		SH2D5	0.103861	1.48379	0.0356301	0.895684	0.000730457	0.950732	10	-0.104381	0.508811
MYO9A	-0.581418	0.187061	-0.0706944	0.027773	0.2485	0.871062	3	-0.0206399	0.769173		RAD51L3	0.307848	-0.431717	-0.230787	0.277141	0.0211065	0.415798					CRIP2	-0.123689	0.723845	0.450555	0.785412	0.00478206	0.480369	25	0.0819366	0.395022
CBX5	-1.55109	0.521671	0.430811	0.000176803	0.17107	0.163671	4	-0.0142061	0.846322		RIT2	0.0127719	-0.714607	-0.464576	0.981411	0.0270642	0.252353	11	-0.322132	0.129118		CTSZ	0.160707	0.750391	0.161043	0.688655	0.00448735	0.631911	11	0.203473	0.211259
PITPNC1	-1.03788	0.327697	0.351039	0.0114267	0.293781	0.360826	9	0.183298	0.055468		SATB1	-0.114897	-0.559995	-0.325499	0.575723	0.00256867	0.50061					CX3CR1	-0.113326	0.497738	0.792919	0.896664	0.00813297	0.0164214	18	-0.639481	0.124764
NOB1	-0.505649	0.216771	0.138176	0.0494677	0.450039	0.785888	11	0.0189159	0.858226		SH3GL3	-0.0180387	-0.439751	-0.105536	0.941284	0.00186962	0.358432	2	-0.156788	0.078067		DTNA	-0.143025	0.570873	0.126904	0.359305	0.000853873	0.577303	9	0.243445	0.0507508
MAPRE2	-0.618989	0.297741	0.418843	0.0531015	0.318782	0.0459907	17	-0.0531413	0.636325		SQLE	-0.401499	-0.266718	0.0230692	0.0177755	0.0606614	0.874008	11	-0.103246	0.325465		FOXC1	0.230198	1.23831	0.524346	0.772178	0.0265653	0.589878	18	0.0223942	0.934641
DIMT1L	-1.33938	-0.100133	0.124092	5.11198e-07	0.58365	0.675323					SURF1	0.122242	-0.248653	-0.404186	0.471527	0.0605649	0.0139124	11	-0.051344	0.725262		BLOC1S1	0.268227	0.802124	0.47587	0.624958	0.0103973	0.551796
GOLIM4	-0.832083	0.80577	0.323238	0.0019384	0.0143372	0.347672	9	0.286076	0.0545552		TDG	0.0253219	-0.738325	-0.17526	0.913908	0.000859244	0.281306	11	-0.0391595	0.720214		HSPB1	-0.0756704	1.40868	1.00045	0.894167	0.000651224	0.0737959	11	1.10978	0.0142996
TMOD3	-0.513273	0.330542	0.159068	0.00283979	0.0743475	0.712879	11	0.20234	0.0255477		SEC62	-0.0321078	-0.53319	-0.422959	0.889062	0.166871	0.0143785	11	-0.000185064	0.996775		ID4	-0.0425203	0.439487	0.219852	0.808227	0.0245256	0.55918	9	0.414648	0.064397
KIAA0408	-0.639103	0.0866308	0.341707	0.00495522	0.820499	0.162015					TNNC1	-0.180145	-0.824536	-0.207607	0.702687	0.023035	0.73701					IGFBP7	-0.0540917	0.432695	-0.0514154	0.870108	0.0453275	0.911036	15	0.285863	0.240298
DAAM1	-0.796641	0.242457	0.708054	0.00283979	0.177537	0.0139124	13	0.0648394	0.341653		DNALI1	0.0803042	-0.49175	0.0831397	0.790304	0.00613036	0.834276	11	0.313035	0.0191418		IL13RA1	0.0137685	0.214843	0.610821	0.977154	0.277559	0.023722	18	0.0708552	0.774794
TNIK	-0.877945	0.0817378	0.317839	0.00521453	0.82014	0.310717	14	0.0915779	0.325052		VAPA	0.21342	-0.725241	-0.580148	0.454203	0.00610975	0.0776235	3	-0.00145786	0.978069		AHNAK	-0.107403	0.625089	0.388552	0.828224	0.0495599	0.484537	9	0.305435	0.0991312
HECW1	-1.24522	-0.0206457	-0.343939	0.00317873	0.960561	0.456652	10	-0.209056	0.0885082		SIP1	0.0385983	-0.445828	-0.326336	0.797746	0.00888131	0.248213					AIF1	0.242414	0.239469	0.840207	0.785631	0.177051	0.0270836	18	0.149834	0.625172
THSD7A	-0.603472	0.578124	0.158315	0.232073	0.0327155	0.771363	25	0.0173808	0.931524		BCAS1	-0.324831	-0.434504	0.220084	0.715988	0.0160132	0.354877	2	-0.1958	0.516377		APEH	0.405861	0.130164	0.439565	0.0229834	0.541389	0.0223486	3	-0.164344	0.11743
NEDD4L	-3.78721	-0.132773	0.52327	0.0323839	0.727821	0.504676	25	0.0473773	0.642647		MKNK1	0.626567	-0.231927	-0.152169	0.00867857	0.149825	0.651192	11	0.127475	0.161417		APOC1	0.0563561	0.737101	0.641344	0.935098	0.0100936	0.127387	11	0.829934	0.0498882
GAL	-0.318106	-0.164254	0.459536	0.619308	0.441508	0.0459907					B3GALT2	-0.0655121	-1.04333	-0.687297	0.918644	0.0291068	0.371939					APOD	0.896574	1.71698	1.18159	0.378358	0.0127095	0.273819	2	-0.195034	0.414076
CRYL1	-0.690073	-0.461391	0.178641	0.123791	0.0241568	0.623765	2	-0.0704659	0.605727		HRK	0.0774435	-0.560346	-0.281054	0.888213	0.0276076	0.749665	25	0.00595067	0.979521		ATP1B3	0.190453	1.16048	0.771054	0.612047	0.0218281	0.316086	11	-0.0543578	0.624596
KLHL5	-0.498021	0.111273	-0.106889	0.0177755	0.644644	0.671242	2	-0.0587025	0.501966		PEX11B	0.179148	-0.477844	-0.0361687	0.177643	0.000953797	0.844316	3	-0.253124	0.0305298		AXL	0.149332	0.455954	0.20125	0.54007	0.0343808	0.492395	9	0.429796	0.0317082
FAM164A	-1.23053	0.0703535	0.109617	0.000211746	0.810196	0.827704					DDEF2	-0.047828	-0.4067	-0.245008	0.481761	0.0204273	0.353607					BAI1	0.118866	0.644412	0.0223118	0.616547	0.00879748	0.955883	22	0.0835132	0.55845
MRPS33	-0.620651	-0.44148	0.519815	0.0077737	0.0254639	0.201795	3	-0.127778	0.191148		ARHGEF7	-0.142356	-0.439661	-0.187619	0.498826	0.00896572	0.262756	3	-0.143522	0.0735492		BMP6	0.122504	0.886028	0.245618	0.874209	0.0382792	0.736903	18	-0.00932306	0.97476
ZNF639	-0.46281	-0.0603307	0.15865	0.00319991	0.831133	0.625512	5	-0.00581735	0.928409		CLK2	0.611404	-0.0759664	-0.00241537	0.00806799	0.664912	0.99448	11	-0.0377678	0.620731		CALB2	-0.0625441	0.738771	0.458361	0.848464	0.0096971	0.26723	25	0.15729	0.431781
MRPS30	-0.528799	0.313334	0.310334	0.029637	0.167702	0.261376	10	-0.0585981	0.457209		FEN1	-0.0533717	-0.666069	-0.28203	0.822814	0.0149468	0.273802					CALCA	-0.0298079	1.02665	0.761505	0.878144	0.0834358	0.0323071
ESF1	-0.717898	0.233422	0.284802	0.00398699	0.0585956	0.145094	24	0.0695491	0.520267		COX15	-0.490854	-0.31517	-0.419063	0.0312885	0.215671	0.122185					CAPNS1	0.191941	0.644233	0.535486	0.378542	0.00900456	0.209728	11	-0.167481	0.12853
FZD3	-3.45396	0.286923	0.320986	3.74792e-07	0.660959	0.731508	25	-0.0574617	0.575403		FDFT1	-0.483623	-0.291863	-0.172982	0.016726	0.0280271	0.296192	2	-0.093359	0.227073		CAT	0.106841	0.412676	0.131586	0.694141	0.0332923	0.531029	9	0.181486	0.20589
MPHOSPH8	-0.87444	0.281142	0.280224	0.0229834	0.254604	0.234391	24	-0.0620148	0.314789		HSD17B10	-0.0388948	-0.448816	-0.0546866	0.849795	0.0326394	0.865178	11	0.150692	0.210799		CD58	0.567183	0.282525	0.0841758	0.0453705	0.140926	0.766528	19	0.496165	0.0328104
LEPROT	-1.09991	0.549241	0.43753	0.00296399	0.0229379	0.190839					RAB33A	-0.187028	-0.633248	-0.605937	0.42646	0.00117535	0.0818555	11	-0.253796	0.0608733		CD63	0.00243871	0.43777	0.314931	0.988493	0.00479982	0.275536	11	0.269766	0.0364635
SLC2A6	-0.875239	-0.171424	-0.136804	0.0243384	0.711132	0.887938	11	-0.11006	0.340386		KIF3B	-0.146928	-0.771636	-0.441636	0.337281	0.00037687	0.00706312	25	-0.0852288	0.336595		CTSC	0.0647491	1.43128	0.775193	0.951716	0.00338378	0.238221	18	0.56395	0.0301889
GIPC2	-1.51058	1.27771	0.8745	0.0206955	0.0115282	0.261872	11	0.308415	0.0765161		CDH18	0.353253	-0.493995	-0.712668	0.494937	0.0375169	0.288693	3	-0.239896	0.17468		CTGF	-0.135871	0.892018	0.432607	0.910619	0.0190683	0.583724	2	-0.328177	0.255115
MARCH1	-0.585732	-0.281049	0.0269988	0.0125721	0.227534	0.95999	18	-0.00897453	0.9412		ETV1	0.243488	-1.37321	-0.791416	0.652606	0.0230057	0.259431	11	-0.232713	0.182102		CFD	0.00522332	1.80908	1.05582	0.994622	0.00920273	0.150301	18	0.321312	0.139274
TBC1D23	-1.07051	0.0397126	0.0483384	0.000822065	0.953889	0.935434	12	0.0255335	0.606105		RAC3	-0.00938952	-0.478262	-0.117006	0.963442	0.00600569	0.552723	11	-0.200916	0.191155		EEF1A2	-0.050542	0.434837	0.0289738	0.891993	0.0239424	0.977251	16	-0.113424	0.382956
CTTNBP2NL	-0.791904	0.107465	-0.00581239	0.0264346	0.769308	0.991613	24	0.094209	0.294567		PPP4R1	-0.0761657	-0.476287	-0.557103	0.788468	0.0926995	0.0497199	21	0.0487003	0.532117		F3	0.202544	0.451293	0.127555	0.20356	0.0172998	0.748485	9	0.519974	0.0686108
GFOD1	-0.717645	0.523613	-0.136462	0.00296399	0.111795	0.81789	10	-0.12044	0.355237		ATP5C1	0.258127	-0.473703	-0.0314381	0.34109	0.03717	0.849411	3	-0.117673	0.0710989		FKBP4	0.141371	0.78325	-0.0451529	0.416926	0.0362298	0.925125	11	0.185168	0.263207
ANKS1B	-0.981702	0.0473086	0.226749	0.00662122	0.876344	0.591694	11	-0.13294	0.0647211		GPR22	-0.110646	-0.407908	-0.074581	0.667432	0.0226798	0.701325					FMOD	0.559503	1.6052	0.798899	0.500124	0.00740171	0.452761	11	-0.107458	0.758003
TAOK1	-2.65442	0.789888	1.02277	0.000527692	0.0753232	0.321362	12	-0.00997728	0.847327		NEFM	-0.00461012	-0.833225	-0.642103	0.994773	0.0358992	0.300827	24	-0.274356	0.332867		GAS1	0.0475618	1.03227	0.0963797	0.949752	0.0415527	0.894259	11	0.0875505	0.594771
FNIP2	-0.543472	0.224179	0.184351	0.0244855	0.197545	0.627893	11	0.111421	0.155139		SLC20A1	-0.133987	-0.4609	-0.302166	0.54417	0.010744	0.18855	11	-0.0884473	0.281874		GNAI2	-0.252363	0.52047	0.230692	0.225822	0.00706368	0.36503	11	0.0979139	0.219268
ZFP14	-0.602232	0.337872	0.32873	0.00809222	0.117967	0.287906	11	-0.158165	0.0877913		SRC	0.195566	-0.62726	0.181694	0.384366	0.0413454	0.363944	25	0.0732375	0.517376		GPX3	0.403606	1.40515	1.65517	0.443521	0.000867626	0.0214708	1	-0.157522	0.334983
ZNF462	-0.451638	0.459136	-0.0469564	0.237513	0.0453275	0.914955	24	0.108959	0.281427		FAIM3	0.4487	-1.22438	-0.012633	0.371992	0.000953797	0.990448					CFHR1	0.198047	1.2064	0.339018	0.769569	0.00539291	0.647425
NUCKS1	-0.568061	0.32836	0.375601	0.00141992	0.0169075	0.0458571	11	-0.0904852	0.0577953		GJC1	-0.279528	-0.703861	-0.488506	0.308958	0.0135802	0.196958	11	-0.0635532	0.64458		ID3	0.173336	0.985658	0.649571	0.752189	0.00319928	0.284535	19	0.234325	0.262469
WHSC1L1	-0.72817	0.229336	-0.0305973	0.0177755	0.56152	0.923429	11	-0.0105252	0.851477		SCARB2	-0.00170885	-0.0956283	-0.434222	0.993192	0.38777	0.00545405	2	-0.116949	0.154812		ITGB5	0.12517	0.641094	0.321854	0.687794	0.0135016	0.24986	9	0.289879	0.0507776
CCDC132	-1.74793	0.213736	0.321725	0.00289306	0.620031	0.597951	3	-0.134752	0.0958681		IMPA1	-0.173277	-0.541591	-0.523203	0.233581	0.00142381	0.00347063	11	-0.0737993	0.404686		ITPKA	0.475178	0.522311	0.214525	0.50174	0.0223642	0.456433	25	-0.16728	0.302245
MCTP1	-1.55537	0.312693	-0.000396826	0.000494964	0.413348	0.999731	11	-0.137221	0.161812		LMNB1	-0.0723721	-0.475701	-0.0540793	0.844389	0.0317293	0.882973	11	0.141771	0.200483		KCNG1	0.346373	0.811137	0.571989	0.374656	0.0037482	0.0920175	25	0.357879	0.188402
PREX2	-0.673324	0.571143	0.580016	0.147628	0.0189946	0.241356	9	0.276388	0.138061		TAF11	0.11761	-0.563647	-0.210819	0.432252	0.0013743	0.366202	11	-0.0682444	0.205593		KCNJ10	0.248589	0.478386	0.412082	0.462381	0.00641426	0.0718404	9	0.0473751	0.869371
PNPLA3	-0.94374	-0.0739388	-0.0178609	0.00531708	0.780825	0.963965	22	-0.115715	0.545221		ABCC5	0.133669	-0.483134	-0.0593174	0.739697	0.0277543	0.82402	13	-0.0816203	0.279743		KDR	0.2135	1.16084	0.972357	0.685195	0.0368164	0.287173	18	-0.142736	0.57484
ASXL3	-0.691152	0.141044	0.542441	0.0293048	0.570938	0.273939	25	0.0257437	0.854336		TSPAN3	0.108502	-0.409906	0.0273542	0.543493	0.00554201	0.867206	3	0.0166131	0.839518		LCP1	0.0119742	0.738274	0.601886	0.980585	0.00727643	0.0214708	18	0.703273	0.0460251
FIP1L1	-0.420594	0.258329	0.0389137	0.00401142	0.0779676	0.857429	11	-0.0340078	0.521106		RASGRP1	-0.227938	-0.888449	-0.66064	0.710126	0.000862378	0.250268	25	-0.321118	0.0470842		LRP3	0.264299	0.877244	0.00428804	0.190068	0.00715597	0.991635	25	0.0513855	0.572101
SBF2	-0.726774	0.359386	0.211758	0.00582373	0.0381006	0.380568	11	0.135782	0.0229485		RBM5	0.331717	-0.461833	-0.0584914	0.117186	0.00690071	0.736078	24	-0.072899	0.240411		MDK	0.784322	0.656189	0.126461	0.0857664	0.0409045	0.815447	11	0.43021	0.0475546
SYT16	-2.90962	0.790188	0.818737	0.000527692	0.0604409	0.264035	3	-0.25949	0.0973582		MPHOSPH6	-0.136251	-0.536861	-0.0723238	0.684282	0.0222796	0.829283	24	-0.0248868	0.759305		CD99	0.0605873	0.76581	-0.00999625	0.889839	0.00464281	0.988357	19	0.512703	0.0333481
KBTBD7	-1.02506	0.395165	0.272258	0.00675667	0.26514	0.313629	3	-0.171504	0.204687		USPL1	0.0186125	-0.410499	-0.158862	0.95421	0.0399632	0.518006	11	0.182411	0.28116		MSN	-0.0403777	0.581904	0.413848	0.914475	0.02574	0.30001	19	0.472761	0.0394802
BXDC1	-0.58337	0.163858	0.0206235	0.000425469	0.474996	0.944347					PSMD14	-0.00833283	-0.60597	-0.10076	0.979659	0.0397787	0.709111	3	-0.0552784	0.449164		MSX1	0.34507	0.872517	0.381991	0.416926	0.020622	0.589391	11	0.431301	0.052425
ST6GAL2	-1.84201	-0.693806	0.0289665	0.00538475	0.168595	0.976682	25	-0.0346544	0.792055		KCNMB2	0.317945	-0.423345	0.109912	0.167011	0.0130466	0.724118	25	-0.0618113	0.678881		NID1	0.280411	0.481286	0.168976	0.376029	0.0288242	0.738675	19	0.335098	0.127469
SYAP1	-0.780782	0.127534	0.250725	0.00437183	0.672157	0.38363	11	-0.0132174	0.850647		ACAT2	-0.576744	-0.538104	-0.251157	0.0110026	0.0212667	0.215423	11	-0.286352	0.0701657		GPNMB	0.564341	1.11101	0.199631	0.487576	0.0481889	0.817673	11	0.557424	0.185515
N4BP2L2	-0.739576	0.077635	-0.0814498	0.00843708	0.633821	0.819789	23	0.026	0.627744		PROM1	-0.231764	-0.45654	0.103924	0.592533	0.0406653	0.671744	20	-0.16369	0.306929		NTRK3	0.169115	0.606146	0.48175	0.614493	0.0367816	0.190839	25	-0.0217895	0.841695
TRERF1	-0.775853	0.171496	-0.0438581	4.3946e-06	0.61471	0.948489	11	-0.00447684	0.978814		HS3ST4	-0.386469	-1.97758	-1.29942	0.640546	0.032926	0.275536	11	-0.291202	0.0633698		OCLN	0.384918	0.611573	0.190636	0.491049	0.0147914	0.639311
ITGB1	-0.544489	0.220671	0.178492	0.00496537	0.272165	0.53802	15	0.123862	0.473853		ST3GAL6	-0.431537	-0.462852	-0.107862	0.0123574	0.0434348	0.769028	11	-0.0806	0.387823		PAFAH1B3	-0.0157498	0.444241	0.441069	0.977947	0.0210056	0.160149	11	0.0427267	0.721924
XKR4	-2.13623	0.316779	0.534346	0.000951277	0.418103	0.176906	25	-0.12802	0.463679		ENPP2	0.343306	-0.142959	-0.501538	0.255247	0.580949	0.0464308	2	-0.507222	0.0912188		PCOLCE	0.421696	1.57681	0.6596	0.598405	0.0125758	0.623728	11	0.19961	0.284621
ZNF518B	-0.776298	0.290848	-0.0329549	3.74366e-06	0.126792	0.886838	20	0.107395	0.148616		UNC13B	0.187552	-0.753193	-0.294644	0.562069	0.0137786	0.480287	11	-0.0243611	0.831852		PDK4	0.964451	0.143845	-0.0205048	0.0297371	0.745917	0.980142	15	0.414933	0.21683
ASNS	-1.71591	0.0182286	-0.319438	7.25924e-05	0.970237	0.65976	17	-0.151251	0.178486		POSTN	-0.0121894	-0.692373	0.12406	0.983725	0.0133844	0.734957	11	-0.324539	0.0975275		PIK3C2A	0.576101	0.0740727	0.041547	5.97537e-06	0.623442	0.850082	9	0.127376	0.286611
TADA2L	-0.692834	0.0646366	0.120843	0.000554243	0.631236	0.513974					RAD51AP1	0.145776	-0.459	-0.0875997	0.64498	0.0482748	0.802004	11	0.0247149	0.909031		POU6F1	0.409567	0.471805	0.331908	0.00785152	0.00536097	0.349803	11	-0.152539	0.0545552
ALKBH8	-0.770394	-0.200031	0.268829	0.00199116	0.480085	0.351185	11	-0.105661	0.209088		SLBP	0.0520259	-0.40436	-0.237393	0.696037	0.000507114	0.087265	3	-0.037325	0.702364		SRGN	0.477927	0.900759	0.35133	0.310864	0.00896572	0.527855	19	0.679482	0.0732347
MAPK8	-1.15738	0.257088	0.465839	0.000555626	0.506701	0.37542	25	-0.11913	0.122332		PMVK	0.255688	0.217119	-0.607969	0.325879	0.339064	0.0302003	11	-0.0024821	0.981887		PRKCSH	0.100771	0.564286	0.257129	0.75968	0.0078174	0.389517	2	0.0777199	0.267459
STXBP5	-0.54068	0.203115	-0.134831	0.0178203	0.261612	0.66392	16	-0.167244	0.104232		DCTN6	-0.127289	-0.50556	-0.0819553	0.429702	0.0177941	0.655969	11	-0.107874	0.131272		PTPRF	-0.0479967	0.477701	0.282112	0.738535	0.0130851	0.122185	25	-0.0224263	0.790786
TMEM170A	-0.925878	0.303686	0.00339233	0.0100248	0.187377	0.994332					EBP	-0.404312	-0.480159	-0.317233	0.0206219	0.00467339	0.4048	11	-0.14228	0.185539		PVRL1	-0.0113541	0.472669	0.382618	0.975833	0.0328609	0.213024	22	-0.0803244	0.660196
RNF165	-0.64383	0.223641	-0.0112373	0.000347979	0.355599	0.979844	25	-0.127627	0.371543		PHTF1	0.149961	-1.0663	-0.43382	0.734592	0.0138451	0.22059	11	-0.0823686	0.3256		RAB13	0.0599483	0.572144	0.387241	0.887496	0.0060757	0.101063	19	0.618478	0.0154093
RALGPS2	-0.661917	0.0635026	0.104014	0.0335931	0.781597	0.749461	25	0.0708675	0.384719		RNPS1	-0.139604	-0.41752	0.101173	0.446652	0.0105541	0.727409	13	-0.0058085	0.928397		RARRES2	0.267686	0.788682	0.573885	0.661017	0.0271436	0.347672	9	0.150085	0.365625
DOK6	-0.756386	0.226844	0.51563	0.00531708	0.444676	0.0386666	25	-0.0572024	0.772494		TUSC3	0.0874974	-0.96245	-0.408777	0.740843	0.00740171	0.196031	3	-0.245033	0.0952451		RCN1	0.227133	0.437271	0.149626	0.160197	0.0317667	0.660998	11	0.257098	0.0675461
NUP155	-0.474091	0.208445	0.0684559	0.00333927	0.333023	0.797323	3	-0.0572074	0.150012		RABL4	-0.029056	-0.468624	-0.21393	0.908549	0.0493972	0.123795					S100A10	0.10594	0.590378	0.223823	0.671548	0.0304646	0.578041	19	0.657051	0.0328104
TTBK2	-0.798321	0.00245892	-0.290567	0.00501579	0.99555	0.563699	10	-0.147	0.035176		PPA2	0.122396	-0.489461	-0.0301617	0.449991	0.00715597	0.872157	11	-0.0900959	0.0929745		CCL24	0.748243	1.32019	0.587576	0.344162	0.0444245	0.704971
KCTD20	-0.638518	-0.339883	-0.0414155	0.00345409	0.218142	0.912836	5	-0.00747998	0.928136		PTPN5	0.461219	-0.0189452	-0.0738929	0.0482532	0.915443	0.761406	10	-0.172059	0.195709		SDC2	0.334576	0.805395	0.337412	0.244158	0.00037687	0.159199	9	0.518291	0.0129087
ARL10	-0.830165	-0.0452852	-0.183766	0.00219885	0.896	0.742089	25	0.0302117	0.804634		SCN1A	0.17263	-0.420735	-0.372768	0.728508	0.0146882	0.23002					SHC1	0.670875	0.807487	0.127324	0.0758889	0.00284369	0.800474	19	0.263487	0.0441309
PDZD8	-0.928432	0.134337	-0.167042	0.00150494	0.762997	0.770371	11	-0.0042779	0.952945		NPM3	0.0865288	-0.543782	-0.27934	0.612894	0.0047025	0.292848	12	-0.0328734	0.856415		SLC6A1	0.280356	0.508112	0.217991	0.103222	0.00464281	0.502879	11	-0.180662	0.204857
PPP4R2	-0.590459	0.3703	0.244922	0.00388658	0.175084	0.482946	11	0.121796	0.0949448		TLE4	-0.588062	-1.50309	-1.12939	0.440845	0.0104963	0.25825	2	-0.120755	0.387128		SLC7A1	-0.353509	0.520408	0.0497787	0.437497	0.0193718	0.92874	11	-0.120793	0.216988
CNTN1	-1.40337	-0.0813574	-0.19749	0.00166427	0.890814	0.583724	3	-0.16998	0.190206		STMN2	-0.0222327	-0.564936	-0.27953	0.873989	0.00303218	0.215694	3	-0.33949	0.0627852		SLC16A1	1.1727	-0.107253	0.26639	0.038033	0.67232	0.714827	2	0.129356	0.639226
LARP2	-1.56679	0.267841	0.0908192	6.06366e-05	0.406088	0.852007					CLTA	0.109945	-0.42688	-0.0568884	0.611915	0.0177941	0.78092	3	-0.0843078	0.170127		SOX2	-0.0382348	0.617275	0.378848	0.932276	0.0133374	0.392027
LRRTM1	-0.585949	0.203835	-0.331144	0.0156314	0.581557	0.399559					TFDP1	0.0890017	-0.55379	-0.0723557	0.70742	0.00610635	0.653281	20	0.0349004	0.555993		THOP1	0.236983	0.51408	0.119045	0.332538	0.0161762	0.541514	11	-0.0437887	0.630001
STT3B	-0.918482	0.124512	-0.0232272	0.0159903	0.839466	0.972769	3	-0.0447031	0.545965		RNF112	0.619132	-0.176256	-0.0744833	0.00319552	0.210611	0.775715	3	-0.225123	0.0798203		TIMP1	-0.0151061	0.694807	0.852783	0.986044	0.0288242	0.101063
MDGA2	-1.17929	-0.128638	0.320078	0.00412842	0.712897	0.608231	17	-0.191702	0.0482682		NXPH3	-0.531109	-1.28023	-0.744319	0.4489	0.00776307	0.309337	11	-0.404874	0.0297529		TK1	-0.0384583	0.620408	0.265481	0.920436	0.0169907	0.379312	2	0.257752	0.253255
VHL	-0.464594	0.138974	0.240137	0.0386881	0.401574	0.253185	20	0.0813628	0.113552		HDHD1A	0.18565	-0.492462	-0.142267	0.318814	0.0478752	0.753018					SUMO1	0.479351	0.760713	0.350662	0.159239	0.000417144	0.271654	3	-0.100215	0.180718
PTPLB	-1.02372	-0.119065	0.548781	0.0140187	0.791097	0.384116	12	-0.0651479	0.348851		SERGEF	-0.126702	-0.671716	-0.419277	0.530768	0.0177927	0.208057	3	-0.177157	0.0321167		VCL	0.136673	0.552979	0.216325	0.659697	0.0440861	0.474673	19	0.144002	0.216526
LGALS8	-0.479731	0.27006	0.201064	0.0145482	0.309023	0.563699	11	-0.0247726	0.808367		FBXO5	0.23402	-0.562655	0.0569717	0.287899	0.0235467	0.889215	11	0.211155	0.112892		VIM	-0.260944	1.00485	0.445764	0.442535	0.0237207	0.464545	9	0.774234	0.0234089
LASS6	-0.535431	-0.170711	0.155125	0.00653181	0.464355	0.517558					MGAT4A	0.0709684	-0.430608	-0.0308272	0.855327	0.00352396	0.917059	11	-0.0121815	0.90541		DOC2A	0.220384	0.467589	0.0606786	0.51473	0.0150248	0.689912	11	-0.0297187	0.87835
ZMYND11	-1.80835	0.367749	-0.189456	4.40609e-06	0.500403	0.734908	11	-0.0274132	0.644695		LSM5	-0.0940619	-0.756183	0.215481	0.824781	0.027234	0.84117	11	-0.0739765	0.208482		PPFIBP1	0.343215	0.493022	0.462779	0.0949477	0.0179179	0.243502	24	-0.0544664	0.568289
TMCO1	-0.759715	-0.11638	0.0144544	0.000160967	0.663398	0.960212	5	0.0907596	0.136596		TMEM2	0.323155	-0.4091	-0.00435694	0.317433	0.0123313	0.987739	11	0.0847196	0.56978		GAS7	0.267971	0.419913	0.304916	0.0159903	0.00725723	0.305796	3	-0.220403	0.0319472
CNOT6L	-0.639815	0.349607	0.097004	0.0102346	0.0505567	0.762348	2	0.0430896	0.468936		NRG1	-0.0562825	-1.02289	-0.345582	0.912938	0.00144686	0.44992	11	-0.184959	0.165038		RNASET2	-0.00320603	0.710414	0.998656	0.986624	0.0416424	0.00883417	11	0.226679	0.150417
PHF3	-3.56681	0.599324	0.634826	4.3946e-06	0.473321	0.622386	2	0.0363576	0.560956		MRPS28	-0.0602984	-0.483353	-0.21861	0.7742	0.0230324	0.19024	11	-0.0228425	0.822061		ALDH4A1	0.329251	0.714103	0.442128	0.108473	0.00742624	0.0709063
GNPTAB	-1.70067	0.191048	-0.172546	0.0028647	0.692328	0.768174	25	-0.0538961	0.55792		SNX24	-0.233379	-0.461723	-0.159869	0.271236	0.00740171	0.255733	11	-0.061365	0.39058		VAMP4	-0.0639082	0.503438	0.0665325	0.77108	0.0338514	0.762542	3	-0.0502586	0.403404
PCM1	-0.827003	0.277714	-0.012062	0.0019384	0.381	0.975403	11	-0.0233122	0.587584		TMEM14A	0.0606639	-0.4825	-0.108877	0.912215	0.0203529	0.605307	3	-0.286263	0.0386033		CTSF	0.419558	0.0371667	0.0138306	0.0111675	0.883875	0.964427	3	-0.221437	0.0503186
ZNF294	-2.84038	0.401319	0.0205818	9.64348e-06	0.513605	0.986799					METTL11A	0.11569	-0.576212	-0.295228	0.472312	0.00334681	0.212193					BANF1	-0.227533	0.556294	0.552426	0.517246	0.0125758	0.315416	11	0.164622	0.125301
CALM1	-1.51215	0.764646	-0.0329258	1.89215e-05	0.0330199	0.938029	25	-0.12146	0.306278		FJX1	0.00757235	-0.53826	-0.23756	0.979641	0.0265653	0.310732	25	0.0156842	0.923109		CTSS	0.0190334	0.639035	0.599317	0.975086	0.0198807	0.0917529	18	0.394747	0.150012
RBMS1	-0.615476	-0.00814465	-0.111189	0.0181877	0.978717	0.772025	20	-0.0110624	0.930554		RAB26	0.493805	-1.1622	-0.92641	0.228706	0.000651224	0.279465	11	-0.169929	0.20921		FCGRT	0.350586	0.864828	0.741437	0.495139	0.0279557	0.13837	18	0.303076	0.106908
EFR3A	-1.27727	0.103126	0.28145	0.000176803	0.686655	0.474673	10	-0.183914	0.0623089		TRAPPC3	0.109922	-0.514948	-0.113523	0.233005	0.00193488	0.450637	3	-0.129492	0.107713		GNG11	0.262257	0.500567	0.241239	0.428447	0.0130042	0.393971	11	0.123772	0.570295
RSL1D1	-0.520719	-0.0266323	-0.107403	0.00595164	0.929386	0.80299	11	0.0228594	0.716604		KCNMB4	-0.0815569	-0.492639	-0.433212	0.802057	0.00186962	0.235859	11	-0.0539409	0.564869		KLF4	0.422554	1.16326	0.608392	0.610241	0.00755563	0.285607	20	0.157856	0.684361
ANKRD17	-0.448841	0.254148	0.114877	0.0113329	0.124279	0.539885	4	-0.027735	0.568167		TMEM97	-0.662717	-0.392761	-0.404522	0.0231766	0.00437042	0.0559153	11	0.0229656	0.846174		SLC9A3R1	0.149942	0.658379	0.238411	0.633806	0.0271436	0.504505	9	0.125215	0.479793
SETD5	-2.04602	0.222464	-0.665804	0.000276004	0.772868	0.517443	24	0.0659908	0.301055		HERC3	0.274294	-0.434979	-0.109794	0.220516	0.0498066	0.588523	1	-0.148575	0.0305298		BAG3	0.0230069	0.559939	-0.271969	0.910127	0.0344685	0.259233	19	1.12878	0.0283244
ITSN2	-0.919755	0.454216	0.0425755	0.0270473	0.0584911	0.901296	11	0.0217364	0.67292		DBC1	-0.518641	-0.19776	-0.174108	0.0391583	0.578926	0.801397	25	-0.167489	0.143997		CALD1	0.234617	0.710969	0.324407	0.347909	0.0180436	0.436845	19	0.131512	0.307281
MARCH5	-0.738898	-0.032961	-0.136532	0.00141992	0.921097	0.534165	20	0.0696819	0.211525		MAD2L1BP	0.027609	-0.410109	-0.247642	0.871233	0.00625345	0.167007	3	-0.141246	0.163505		COL12A1	0.154087	0.819691	0.122092	0.772092	0.0493972	0.915009	11	-0.178896	0.166987
GLG1	-1.58592	0.106918	0.357698	7.25924e-05	0.845248	0.57293	11	-0.0758452	0.159843		ARHGEF10	-0.0278465	-0.564833	-0.302657	0.967293	0.0230012	0.209728	2	0.0564897	0.7925		DAP	-0.0685885	0.487394	-0.157663	0.847278	0.0138451	0.629664	24	0.123126	0.295595
ABI2	-0.866385	0.299348	0.103004	0.000733856	0.321129	0.830864	25	-0.101719	0.281874		TOX	-0.152566	-1.65143	-0.862557	0.747677	0.00698099	0.248584	7	-0.117452	0.38449		DUSP1	0.187413	0.497097	0.22276	0.46495	0.048158	0.506072
BPTF	-3.27767	0.344302	0.125726	2.44355e-05	0.669505	0.935251	24	0.0170738	0.72255		DHCR24	-0.480922	-0.214738	-0.0654207	0.0492243	0.139932	0.771886	16	-0.255336	0.0388364		DVL3	0.40311	0.0918339	0.332979	0.0215452	0.587816	0.279465
WBP11	-1.51675	0.0590873	-0.233767	6.69496e-06	0.908043	0.662386	17	-0.0822056	0.482431		ZBTB24	0.0748713	-0.51063	0.035437	0.81614	0.010002	0.91139	10	-0.130042	0.0283033		EGR3	0.0619345	0.539109	0.157835	0.844389	0.00698099	0.648402	25	0.0390713	0.901655
XPA	-0.706931	-0.117367	-0.0312423	0.00927457	0.649182	0.932201	7	-0.0847078	0.215948		IQSEC1	0.330457	-0.514135	-0.0712102	0.315423	0.0264754	0.812271	16	-0.182365	0.0437121		EPHB3	0.340231	0.570793	-0.113013	0.191156	0.0173883	0.753584
SLK	-0.684866	0.261741	-0.194655	0.00666279	0.586886	0.602629	11	0.0187931	0.802276		RHOBTB3	-0.121617	-0.502471	-0.578098	0.683631	0.0087711	0.0459907	9	0.417785	0.0433298		GPC3	-0.0718624	1.30217	0.501483	0.928157	0.0200459	0.665941
DNAJC7	-0.597393	0.0874493	-0.0120924	0.00205572	0.820499	0.974026	11	0.0357555	0.637935		GLS	0.00693189	-0.475728	-0.411068	0.987836	0.0051255	0.149849	10	-0.142242	0.24357		GOLGB1	0.108061	0.431662	-0.0250493	0.636534	0.038846	0.935251	1	0.0162957	0.684358
TRIM2	-1.75806	0.633216	0.413313	0.000345235	0.0235467	0.217156	2	-0.172399	0.0523759		PPM1E	0.0146411	-0.453939	-0.299927	0.964857	0.00911919	0.177473	25	-0.132245	0.310343		PKP2	0.182328	0.943446	0.566682	0.64011	0.0133844	0.464729	11	-0.0934325	0.604804
GABRB3	-1.11095	0.199381	0.1768	0.000166677	0.496174	0.571352	3	-0.140958	0.394256		MYO16	-0.0996852	-0.454155	0.127054	0.559456	0.00986068	0.717131	25	0.00714494	0.970283		SDPR	0.564479	1.13476	0.31791	0.377305	0.00339513	0.563699	11	-0.032958	0.923661
CA5BL	-1.85506	-0.237973	0.115475	0.0110182	0.732544	0.886838					LRCH1	-0.0234875	-0.826254	-0.512951	0.951716	0.0125758	0.228634	11	0.059625	0.591239		RASAL1	0.391517	0.892819	0.420862	0.250646	0.00117172	0.0518447	22	-0.038837	0.821359
USP16	-1.44158	0.0889447	0.157811	0.00292354	0.796176	0.687118	11	-0.0514514	0.522927		DNAJC16	-0.033542	-0.425371	-0.105321	0.859002	0.00108793	0.560619	16	-0.0932086	0.107841		SLC16A6	0.157841	0.545617	0.263848	0.894329	0.0445991	0.606976
MTMR9	-0.890806	0.275239	0.0248551	0.00169498	0.41231	0.971968	3	-0.0968754	0.264058		FNBP4	0.174489	-0.436866	-0.252834	0.615189	0.0488427	0.418735	11	-0.0692331	0.521825		SLC16A4	0.470638	0.74989	0.216451	0.228706	0.00519244	0.636652	23	0.0442865	0.715797
ZC3H13	-1.21919	0.26818	0.353294	0.00396219	0.292785	0.231089	24	-0.0754382	0.431416		KIAA0776	0.361955	-0.586296	0.214273	0.110841	0.00217299	0.257085					DLGAP2	0.334192	0.573749	0.524514	0.397642	0.00756975	0.21532	17	-0.06323	0.683034
PDCD6IP	-0.819677	0.451309	0.18289	0.0239202	0.0942883	0.661714	11	-0.104345	0.045704		NOL11	0.264515	-0.405839	-0.0452223	0.192017	0.00197469	0.83687	11	0.0530256	0.302245		PPIG	-0.472502	0.503119	0.508035	0.0207911	0.0258401	0.0709063	1	0.00295536	0.959077
BDP1	-2.0602	0.668395	0.582813	6.69496e-06	0.221131	0.371939	13	-0.0400899	0.568408		NIPSNAP3A	0.0267174	-1.22102	-0.462304	0.932959	0.027098	0.0711722	11	0.078216	0.335161		MED23	0.466251	-0.476382	1.57619	0.557042	0.0274911	0.101063	11	-0.100139	0.0537743
ERO1L	-0.704326	0.817201	0.26136	0.0829846	0.00145063	0.466456	4	-0.0526179	0.496546		MAGI1	0.228814	-0.483912	-0.158012	0.284146	0.00363666	0.380568	25	-0.0721651	0.427144		STX8	0.570298	-0.121308	0.425201	0.0200224	0.556695	0.421984	1	-0.0246713	0.717931
KRR1	-0.422494	0.275473	0.215039	0.0106141	0.106608	0.224233	11	0.0171342	0.782896		SH3YL1	0.279817	-0.65655	-0.193209	0.237256	0.00892484	0.434315	11	-0.062945	0.509627		LITAF	-0.254322	0.447455	0.21273	0.118081	0.0209128	0.282371	2	0.10884	0.695386
MSH3	-1.43514	0.288025	-0.0317759	0.00013633	0.592552	0.967362	11	-0.0346599	0.641529		SGSM3	0.439789	-0.320511	-0.227207	0.033018	0.29528	0.376447	25	-0.00204675	0.984023		CXCL14	0.402149	0.498259	0.361206	0.1363	0.0169907	0.325184
PPP1R9A	-1.45652	0.516887	-0.166287	4.78841e-05	0.094589	0.704971	3	-0.12354	0.173535		NSDHL	-0.30304	-0.498682	-0.193265	0.269087	0.0159669	0.37542	11	-0.052937	0.532886		PDIA4	0.108199	0.425478	0.200455	0.3969	0.00755563	0.330645	11	0.171832	0.190506
FAM63B	-1.4787	0.291848	0.0919554	0.0344066	0.282381	0.592108	11	0.105356	0.0790848		MEMO1	-0.0371084	-0.42502	-0.0862014	0.774318	0.00917152	0.66865					CALB1	0.232186	0.471731	0.384019	0.740843	0.0220955	0.267744	25	0.0103848	0.971365
CHD2	-0.568119	0.295805	0.195207	0.0244855	0.0380831	0.208066	2	0.0934226	0.095183		UCHL5	-0.00686307	-0.589683	-0.290256	0.979305	0.00346933	0.136734	16	-0.20007	0.0129087		KCNB1	-0.282042	0.400545	0.40461	0.352978	0.0136278	0.175513	16	-0.236201	0.0877913
JARID1A	-0.480278	0.350948	0.0364165	0.0367527	0.0321107	0.83527					HEBP1	0.120989	-0.682084	-0.217816	0.342414	0.00304047	0.389412	24	0.0259077	0.861749		NUCB2	-0.225517	0.584211	0.244949	0.202045	0.00428286	0.185828	11	0.0646302	0.317505
MDM4	-1.06439	0.477007	0.496748	0.00161095	0.0548161	0.131642	24	0.0228485	0.799138		PLLP	-0.0683663	-0.60588	0.0168633	0.84821	0.049335	0.973106	2	-0.610332	0.0325357		SSPN	-0.128216	0.854599	0.409438	0.506854	0.0400496	0.250268	9	0.141553	0.539206
TULP4	-0.609519	0.484292	0.261801	0.0480859	0.0364601	0.398664	1	-0.0827891	0.12135		GLRX2	0.0636209	-0.553044	-0.555495	0.793386	0.0404515	0.0407903	3	-0.223692	0.0699384		SFRS17A	0.0965514	0.528577	0.00345949	0.511845	0.00715597	0.992779
IQGAP1	-2.08657	0.674678	0.472645	5.7378e-05	0.0555731	0.3006	2	0.0617142	0.764162		BRP44L	0.0660689	-0.432494	-0.18848	0.845628	0.0444245	0.488946					MVP	-0.00687698	0.506013	0.25072	0.994773	0.0265948	0.251318	15	0.230464	0.381488
ASB8	-0.807282	0.0881712	0.241678	0.00387047	0.685964	0.397172	16	-0.153047	0.0107894		DYNC1LI1	0.309869	-0.406845	0.0373221	0.371508	0.0186112	0.894259	3	-0.150275	0.0701657		ANXA3	0.0352721	0.761466	0.604892	0.964857	0.00394171	0.101063	11	-0.184696	0.506503
CTR9	-1.03936	0.202421	0.159109	0.0110145	0.480222	0.648151	11	0.0971279	0.0981311		ANAPC5	0.0731408	-0.426066	-0.173114	0.736824	0.00706004	0.324689	2	-0.239195	0.0194903		APLP1	0.195609	0.543594	0.219391	0.408257	0.0189149	0.610097	2	-0.204303	0.0809326
TNKS2	-1.80925	0.239666	0.0216669	0.000585328	0.711132	0.973106	12	0.00969149	0.886721		UIMC1	-0.00147622	-0.494348	-0.284791	0.995262	0.0307116	0.257013	11	0.0442689	0.534092		CEBPD	0.289092	0.66419	0.0677818	0.747677	0.00624223	0.892076	19	0.630384	0.0598286
TEGT	-0.497663	0.0479012	0.00765183	0.0425242	0.889298	0.98105					HSPA14	-0.410448	-0.152098	-0.337648	0.0227514	0.247688	0.0828548	12	0.0255014	0.775178		HSPA1A	-0.00447155	0.686061	0.214998	0.992567	0.0234703	0.41822	11	0.734704	0.0962533
NOLC1	-0.498191	-0.193603	0.153319	0.026876	0.444317	0.449017	16	-0.0446759	0.517601		HSD17B7	-0.853729	-0.728844	-0.0893747	0.00362672	0.0636527	0.905949	23	0.202072	0.260634		RBPJ	-0.423123	0.53928	0.27235	0.0293951	0.00367097	0.285607	2	-0.042743	0.657216
PAPOLA	-1.72152	0.488786	0.356358	4.3946e-06	0.252273	0.518538	11	0.170938	0.0410133		COX16	0.0832424	-0.419126	0.0181254	0.577767	0.0189946	0.938699	11	0.0340002	0.534687		PODXL	0.282148	0.505324	0.399768	0.0709149	0.0211164	0.231334	18	0.104591	0.444668
TRIM33	-0.409074	0.203076	-0.261274	0.0358347	0.311361	0.153505	25	-0.0633188	0.130216		IER5	-0.114034	-0.460332	-0.716829	0.56005	0.0216642	0.0797993	11	0.0679134	0.779589		TP53BP2	-0.107954	0.462653	0.202459	0.668121	0.028201	0.493232	9	0.413514	0.0360485
											BFAR	0.0148909	-0.434862	-0.238345	0.949514	0.00625345	0.122142	12	0.0365629	0.472299		YES1	0.103605	0.690275	0.291498	0.816258	0.0344813	0.488062	9	0.201013	0.281809
											FAM13B1	0.133846	-0.787837	-0.516791	0.460359	0.000601951	0.0337327					ABCA1	0.195902	0.712652	0.565836	0.600712	0.0169075	0.212312	9	0.615236	0.0117842
											PER3	0.247236	-0.724566	0.227354	0.6197	0.0115282	0.51722	24	-0.0540562	0.700442		IDH3A	-0.227795	0.431349	0.515182	0.644497	0.0411343	0.144422	4	-0.188079	0.0426319
											POLE3	-0.066304	-0.811853	-0.0549105	0.743111	0.0184923	0.832784	3	-0.108185	0.0949448		IFI16	0.35207	0.886812	0.636568	0.241477	0.00126541	0.17741	19	0.54761	0.0430215
											CYTH2	0.150757	-0.608468	-0.180378	0.554044	0.00888131	0.659444	11	-0.11093	0.114992		LCP2	-0.0600179	1.03504	1.34296	0.872806	0.0494478	0.0323071	11	0.457157	0.0549227
											TRIM44	0.170594	-1.09552	-0.501402	0.566298	9.70806e-05	0.345796	4	-0.132926	0.153251		RNASE6	-0.0168966	0.650763	1.02564	0.984879	0.0774481	0.0221046	18	0.0736129	0.853861
											TRPM4	0.277987	-0.556181	-0.278139	0.211673	0.0055548	0.287906	11	0.0327797	0.851732		SGK1	-0.205422	0.580143	0.331858	0.597383	0.00892484	0.312939	2	0.12872	0.617496
											MED18	-0.117175	-0.572076	-0.283765	0.446652	0.0351017	0.246867	24	-0.0646661	0.701017		G3BP1	-0.295863	0.421087	0.224372	0.0472941	0.00659289	0.354157	15	0.131377	0.0961406
											TRIT1	0.090216	-0.576334	-0.0613531	0.773983	0.0178786	0.770895	11	-0.00161976	0.988349		MPZL2	0.647443	1.43058	0.544795	0.499844	0.00776307	0.541514
											BIVM	0.0620138	-0.583403	-0.328006	0.739697	0.0107758	0.0593309	11	-0.147786	0.0706837		RAMP2	0.0234991	0.7583	1.31446	0.963442	0.0429622	0.0632848	11	-0.275013	0.116096
											PRPF40A	-0.00639025	-0.482082	-0.260061	0.987363	0.026994	0.208971	11	0.0925367	0.130062		RAMP1	0.197211	0.538678	0.0853831	0.689312	0.0475088	0.779101	9	0.30478	0.0269439
											PIH1D1	-0.000635873	-0.456471	-0.255724	0.997976	0.0275075	0.382942	3	-0.173298	0.100296		APC2	0.00718876	0.680961	0.152921	0.986624	0.00117172	0.591254	24	-0.0654506	0.434548
											FEZF2	0.207831	-2.12005	-1.21151	0.793235	0.0251388	0.53286	11	-0.102657	0.593625		MAN1A1	0.537996	1.01456	0.557011	0.197922	0.0228549	0.191998	25	0.138907	0.541756
											TMEM48	-0.264462	-0.712041	0.00291346	0.311913	0.029818	0.993039					AFF1	0.112162	0.502504	0.292895	0.621342	0.0262858	0.22243	15	0.242588	0.0491721
											PAPD1	-0.46637	-0.467205	-0.349099	0.038033	0.00605304	0.122142					MLLT6	0.145682	0.502859	0.333446	0.618782	0.0355612	0.442259	24	0.0200184	0.722833
											TMEM206	0.174094	-0.866025	-0.339531	0.42524	0.00644861	0.202725	2	-0.184942	0.326349		WFS1	0.412285	0.634526	0.363103	0.00569193	0.0148277	0.279465	14	0.193995	0.0998898
											WDR41	-0.143557	-0.408805	-0.542795	0.263599	0.0127095	0.0593309	11	0.00494175	0.960039		TNIP1	0.342058	0.753451	0.176661	0.0984396	0.00888609	0.641911	7	0.116168	0.078638
											NGLY1	0.0504652	-0.756944	-0.43675	0.794756	0.00346933	0.0478169	11	-0.0660778	0.281809		TRIM22	0.507874	0.55029	0.246601	0.267843	0.0259866	0.514789
											RSAD1	0.105435	-0.59307	-0.243931	0.740518	0.00938012	0.449017	11	0.0738753	0.461271		TESK1	0.148166	0.517738	0.157646	0.451229	0.00303218	0.672354	24	0.0180801	0.803731
											SLC22A15	-0.831432	-0.964752	-0.0361847	0.156304	0.00301118	0.932896	2	-0.271047	0.0475546		TYRO3	0.577476	0.176773	0.217797	0.0378629	0.271282	0.307557	3	-0.141631	0.106465
											LRP1B	-0.222061	-0.42845	-0.150388	0.630341	0.0343808	0.658325	11	-0.0706989	0.536		NCOR2	0.243976	0.696898	0.157235	0.218497	0.000624262	0.767149	24	0.0662832	0.55025
											PCDHB4	0.253013	-0.669316	-0.196492	0.685837	0.0125758	0.611187	11	-0.128826	0.306483		FBLN5	0.239374	1.56137	0.626296	0.787051	0.0150562	0.374948	11	0.227857	0.119146
											PCDHB6	-0.0772995	-0.845186	-0.160623	0.811386	0.00439841	0.714555	11	-0.261639	0.0355115		MERTK	-0.0751058	0.597289	0.322439	0.833916	0.00900456	0.211474	9	0.543923	0.00998678
											FAM134B	-0.0195864	-0.623914	-0.66022	0.913308	0.00303218	0.0503662	11	-0.148621	0.109779		TXNIP	-0.12082	0.944471	0.429768	0.87687	0.0136608	0.548273	15	0.512782	0.0797309
											PUS7	-0.152767	-0.546122	-0.187154	0.401977	0.00706004	0.469112	11	-0.0762788	0.296759		SLC2A1	0.278096	0.989833	-0.112597	0.306814	0.00334681	0.75854	11	-0.0871452	0.678687
											CCDC76	0.378163	-0.819187	-0.0571908	0.437576	0.0378982	0.90416					TFE3	0.189186	0.435072	-0.0732174	0.275752	0.0155823	0.774936	24	0.0828382	0.169269
											ARL15	-0.417686	-0.816648	-0.621914	0.0528579	0.0143372	0.174905	25	-0.0435561	0.764959		GLRA3	0.0186881	0.684387	0.642589	0.981274	0.0310511	0.0950346	25	0.0653417	0.799247
											CRLS1	0.0875942	-0.555039	-0.0185034	0.557018	0.00881121	0.90416	11	-0.0156058	0.854754		HSPA8	0.140706	0.475812	0.219028	0.761473	0.040603	0.54581	3	-0.0291348	0.858423
											RPRM	-0.157449	-1.92158	-0.849226	0.765018	0.00439841	0.30001					AHCYL1	0.125163	0.576375	0.0308916	0.508044	0.00656241	0.914292	9	0.269024	0.066
											DIABLO	-0.053222	-0.421796	0.036321	0.768132	0.00690071	0.886597					IQGAP2	0.166578	1.06862	0.77371	0.389375	0.0114513	0.102166	18	0.413821	0.0638384
											FMN2	0.0485668	-0.444881	-0.177418	0.901232	0.0494983	0.375152	24	-0.0298929	0.759561		CYP46A1	0.506159	0.466672	0.294976	0.0352713	0.0364041	0.559144	22	-0.00802484	0.971723
											MRS2	-0.0591592	-0.407296	-0.0532386	0.738558	0.0116187	0.862027	11	-0.0705247	0.307252		FGL2	0.663534	0.798016	0.671661	0.320127	0.0364442	0.251318
											PPM1H	0.297212	-0.475071	-0.0549482	0.338969	0.00383069	0.753018	3	-0.271473	0.0328104		LYVE1	0.588327	1.54391	0.675058	0.700391	0.0115282	0.274892
											TXNDC16	-0.00188536	-0.600779	-0.250448	0.993192	0.0144721	0.20125	11	-0.117677	0.15368		RBP4	0.716989	0.402569	0.414172	0.056928	0.0456835	0.188793
											KLHL14	-0.033089	-1.50843	-0.862488	0.963442	0.0154588	0.438001	25	-0.174948	0.535342		LAPTM5	-0.27157	0.539983	0.875498	0.739697	0.0288621	0.0246747	18	0.423034	0.171501
											KLHL1	-0.0740644	-0.857858	-0.0237641	0.686909	0.024108	0.971879	20	0.247122	0.321252		SOX12	0.226372	0.504898	-0.1214	0.522829	0.0466578	0.510504
											NEFH	0.0100401	-0.773544	-0.789271	0.985833	0.0438422	0.292424	1	-0.400094	0.0765161		FSTL1	0.141463	0.412056	0.0240941	0.677878	0.0482264	0.939364	19	0.256488	0.194686
											TMSB10	-0.0443402	-0.542095	-0.166924	0.656522	0.0107092	0.460211					ZIC2	0.334751	1.17431	0.410138	0.556427	0.0163921	0.645178	9	0.309539	0.207659
											OVOL2	0.371639	-0.877065	-0.551935	0.532623	0.00639797	0.578731	11	-0.178131	0.266005		SLMAP	0.383621	0.463207	0.220319	0.157238	0.0139468	0.529087	20	0.00712142	0.867878
											NTN4	-0.0104933	-0.447441	-0.13535	0.989466	0.0158003	0.706121	3	-0.341187	0.0432149		DUSP12	0.619355	-0.0944075	0.326027	0.0188857	0.711087	0.281306	11	-0.120749	0.0998006
											MRPS35	0.0833582	-0.440633	-0.164602	0.467863	0.000899028	0.382942	3	-0.0874682	0.100901		SLCO2B1	0.322561	0.679085	0.186268	0.501803	0.00644861	0.571811	18	-0.0438171	0.8511
											GABBR1	0.0652241	-0.346768	0.465148	0.830768	0.124743	0.0407903	25	-0.113933	0.237091		SYNPO	-0.404124	0.753192	0.595796	0.178522	0.0385371	0.38124	17	-0.0282199	0.885398
											NAP1L2	0.312161	-0.609042	-0.341156	0.274425	0.0115282	0.179483	10	-0.301062	0.058025		FBXO2	0.182782	0.442127	0.223125	0.261885	0.016961	0.198041	11	-0.000574164	0.99567
											HSPA2	0.0694815	-0.553651	-0.000510002	0.816571	0.0237089	0.999188	2	-0.378858	0.193179		ALDH1L1	0.410882	0.676553	-0.0167377	0.416926	0.0234703	0.968882	9	0.345024	0.168147
											FEZ1	0.118786	-0.685032	-0.372797	0.739697	0.00605304	0.160149	11	-0.181821	0.052425		SLC13A4	0.589282	2.20372	1.37168	0.581475	0.0166375	0.420326	11	0.055133	0.836953
											NEUROD6	-0.0833338	-0.512146	-0.235943	0.694141	0.0419792	0.742089	11	-0.602318	0.0674138		TNPO3	-0.161671	0.556802	0.323571	0.595846	0.00363666	0.191113	11	0.0503968	0.346302
											SMYD3	-0.149238	-0.427455	-0.0836767	0.37085	0.010002	0.767194	13	-0.0365565	0.67948		DPP7	0.532216	0.111772	0.370087	0.0469728	0.675088	0.373352	8	0.0436417	0.713124
											MTHFSD	0.409465	-0.00418773	-0.03534	0.00675667	0.984278	0.887459	2	-0.0684236	0.283931		GIT1	-0.0227389	0.860022	0.0937973	0.948409	0.00900456	0.880931
											PCDH20	0.566863	-0.570061	-0.245666	0.345079	0.0364442	0.618321	25	0.0206627	0.935675		LRP10	0.164667	0.93854	0.279986	0.632057	0.0121394	0.499362	19	0.382526	0.0707028
											MPPE1	0.347861	-0.415263	-0.286027	0.134233	0.0343808	0.228634	11	-0.0942491	0.280965		IFT81	0.0965206	0.51592	0.022848	0.732458	0.0146882	0.943561	11	-0.0114213	0.888688
											HTR5A	0.297964	-0.427887	-0.25027	0.331345	0.0230324	0.47556	3	-0.175703	0.304457		TRPS1	0.446587	0.478327	0.46471	0.0380432	0.0168735	0.131642	9	0.327939	0.0129087
											TMEM106C	-0.164909	-0.482041	-0.813161	0.523725	0.108678	0.00967553	11	0.0860557	0.531595		TM4SF1	0.309289	1.18842	0.566386	0.618796	0.0139121	0.406826	19	0.529196	0.17779
											ZFYVE21	0.100932	-0.447882	-0.180658	0.456593	0.0113659	0.260626	11	0.112215	0.203848		CBX6	0.282822	0.419835	0.25871	0.231357	0.0166399	0.548385	25	-0.0201046	0.85074
											KDELC1	-0.0247171	-0.508057	0.0563016	0.949291	0.0222814	0.831848	11	0.00683167	0.963332		SLC7A11	0.321603	0.468949	0.138934	0.240709	0.0216141	0.670012	9	0.594863	0.0226566
											FASTKD3	-0.0780741	-0.543047	-0.20437	0.717837	0.0100949	0.277509					KIAA1274	0.0611666	0.504397	0.558738	0.739697	0.0177941	0.0797993
											DHX58	0.364704	-0.40399	-0.134263	0.366558	0.0137472	0.510504	11	0.0791887	0.640085		CSDC2	0.447766	0.262171	-0.191543	0.00319552	0.445124	0.731508	25	0.00274954	0.989707
											FAM184A	0.0663727	-0.920081	-0.156837	0.835085	0.00865447	0.646713	20	0.208205	0.0840038		LPIN2	0.170673	0.606653	0.582399	0.549538	0.00442854	0.151224	11	0.0686688	0.301643
											GALNT12	-0.146987	-0.636048	-0.600035	0.607544	0.0108295	0.0798198	1	-0.353765	0.0636013		PHACTR2	0.273055	0.592593	0.177343	0.375311	0.0047025	0.547295	20	0.124219	0.110749
											ZMAT4	0.285382	-0.544691	-0.440339	0.654148	0.0100127	0.4317	10	-0.222101	0.0971707		ZHX2	0.0242769	0.968893	0.869353	0.939941	0.00164052	0.0709063	2	0.138458	0.366044
											CCDC82	-0.118993	-0.482779	-0.437226	0.320604	0.0344502	0.200003	24	-0.0119943	0.903955		IQSEC2	0.288583	0.582071	0.480117	0.119635	0.0249772	0.199636	17	-0.0588546	0.7182
											TTC21B	0.0623406	-0.420539	-0.218211	0.771946	0.0187282	0.399984	1	-0.108832	0.159814		MAP3K7IP2	0.011629	0.409716	0.0575925	0.891993	0.00587633	0.736617
											NPAL2	0.391772	-0.927071	-0.644178	0.359467	0.00740171	0.262265					JMJD6	-0.134397	0.562562	0.15589	0.527378	0.0109071	0.416213	11	0.199577	0.189437
											TMEM62	-0.0101854	-0.408163	-0.238995	0.974327	0.0207532	0.0716605					RHOBTB2	0.438269	0.231571	0.280857	0.01252	0.189602	0.364592	25	-0.141392	0.293851
											FRAS1	-0.200369	-0.969802	-0.0257879	0.673012	0.0246655	0.971188	25	-0.246072	0.064397		ARC	0.245723	0.818356	0.226611	0.671223	0.0123766	0.653309	25	-0.138132	0.772705
											THUMPD2	0.045829	-0.66641	-0.335321	0.768132	0.00896572	0.336104	2	-0.0209343	0.788548		CUX2	0.147345	0.6086	0.288607	0.526721	0.00511816	0.428631	25	0.0338274	0.878747
											KHDC1	-0.0341224	-0.465036	-0.220196	0.937258	0.0107092	0.499566	11	-0.0762918	0.459169		KIAA1033	0.190916	0.415418	0.0549986	0.494125	0.00994777	0.907821	2	0.0679646	0.41225
											SPHKAP	0.460197	-1.01546	-0.357842	0.154699	0.00186962	0.510504	11	-0.0500295	0.803303		SASH1	0.170616	0.49534	0.338906	0.252447	0.00142381	0.149629	9	0.205457	0.141182
											JHDM1D	0.0274138	-0.431186	-0.257621	0.952256	0.00706004	0.208677	20	0.0471349	0.682871		TMEM158	0.0595452	0.807039	0.594448	0.833341	0.00122657	0.106638	25	0.113464	0.545965
											ANKRD13C	-0.0607601	-0.431875	-0.223842	0.755603	0.0265698	0.261872	25	-0.061636	0.220447		SIPA1L1	0.151528	0.589066	0.496308	0.532972	0.0227011	0.108143	11	-0.0541932	0.533227
											TMEM163	0.13399	-0.670467	-0.241447	0.776277	0.00554201	0.546796	25	-0.101064	0.269889		PPP1R16B	0.26099	0.402696	0.0874906	0.450792	0.0178786	0.621823	11	-0.0869577	0.40248
											TMEM49	0.0980169	-0.54935	-0.0750979	0.72684	0.0060757	0.776388					TOR1AIP1	0.182361	0.465619	0.0117131	0.260107	0.0100107	0.961424	9	0.0996187	0.205082
											ADPGK	-0.141798	-0.513808	-0.0893197	0.193655	0.00388826	0.374168	11	0.00711097	0.94427		ZBTB20	-0.171245	0.449772	-0.000958858	0.53966	0.0232799	0.998474	9	0.130345	0.420529
											FAM103A1	0.185142	-0.470462	-0.116511	0.263003	0.0118615	0.437961					DENND2A	0.354399	0.619628	-0.149062	0.263599	0.0325041	0.683288	11	0.156138	0.11399
											FAM107B	-0.0557364	-0.0657452	-0.791298	0.872103	0.813855	0.0139124	2	-0.272	0.310665		MRPS17	-0.0021959	0.868309	0.879321	0.995842	0.0208945	0.0214708
											NARF	0.0417193	-0.490688	-0.487691	0.739157	0.00610975	0.163671	11	-0.0225205	0.764959		TFB1M	0.154533	0.498863	-0.142347	0.51268	0.0271436	0.717124	1	-0.159081	0.066078
											MRPL43	-0.00422487	-0.451342	-0.0214279	0.987589	0.0381609	0.937618	3	-0.0613683	0.531464		PALLD	-0.0441166	0.621319	0.0684815	0.888732	0.0108084	0.817673	9	0.554528	0.0126245
											ANKRD27	0.106306	-0.628157	-0.194197	0.471836	0.00117172	0.352556	11	-0.00289932	0.968495		KLF2	0.0638513	0.965534	0.136703	0.913842	0.0113316	0.817929	11	0.00210843	0.995415
											SON	0.25016	-0.520153	-0.152931	0.374792	0.0136109	0.409707	2	-0.011119	0.771471		RAPGEFL1	0.234024	0.489877	0.137613	0.338557	0.0131284	0.68043	25	-0.0725757	0.612556
											MRPL45	0.102438	-0.458605	-0.207243	0.291895	0.00363666	0.302643	11	-0.145603	0.059935		ZNF219	0.126933	0.704854	0.389791	0.475323	0.00149422	0.0317678	24	0.11363	0.383511
											EBPL	-0.0219772	-0.436882	0.0948722	0.963194	0.0109777	0.720708	11	0.0459021	0.778013		SYT17	0.301465	0.533573	0.407671	0.0139798	0.00656241	0.217156	20	0.264053	0.0328104
											RSPO3	-0.125344	-1.93982	-1.21221	0.583276	0.0014932	0.273206	11	0.0266968	0.893555		DACT1	0.0748936	0.684782	0.540055	0.912897	0.0177941	0.25985	20	0.0877632	0.638139
											CORO6	0.666392	-0.221517	-0.0937307	0.00531708	0.512877	0.83026					STAU1	0.17526	0.640458	0.295062	0.246581	0.00117172	0.0957375	11	0.0240575	0.634166
											CDC42	-0.00172703	-0.664729	-0.228112	0.994773	0.000521124	0.229788	12	-0.111142	0.107464		PPP1R12C	0.457367	0.494516	0.110117	0.0231328	0.10964	0.775715	11	-0.0423136	0.666815
											N4BP2L1	0.17029	-0.709853	-0.548265	0.623576	0.00638394	0.0716605	1	-0.0707677	0.482998		FTSJ3	-0.306288	0.580597	0.374359	0.113972	0.00966446	0.183765	2	0.0736373	0.501074
											CCDC97	0.00435069	0.134356	-0.480056	0.989246	0.330885	0.0214708					PALMD	0.183231	0.819456	0.515558	0.848644	0.00656241	0.371939	18	0.121554	0.60627
											NALCN	0.0392485	-0.471526	-0.31006	0.919078	0.00284764	0.184197	3	-0.1631	0.0927248		PHIP	-0.123666	0.47076	0.322983	0.620976	0.00896572	0.163671	2	0.054942	0.367305
											TUBGCP5	0.702755	-0.685053	-0.204303	0.182177	0.0253744	0.650082	11	-0.301413	0.0251227		SAMD4B	0.210662	0.767025	0.201484	0.14316	0.00659289	0.472342	24	0.0452517	0.726406
											NT5C3L	0.0271529	-0.778307	0.0305907	0.900035	0.00037687	0.930307					RBM23	0.0606957	0.458834	0.161445	0.858073	0.0152834	0.163671	3	-0.0704551	0.252988
											GLMN	0.0822597	-0.410352	-0.103099	0.355517	0.00706004	0.493232	11	-0.181072	0.0383472		PNPO	0.0660604	-0.194593	0.575188	0.709061	0.465272	0.0458571	11	-0.0392146	0.608762
											FAM165B	-0.0305832	-0.48108	-0.0108266	0.9179	0.0445909	0.968518					APPL2	0.0298657	0.991672	0.243536	0.92136	0.00148085	0.582338	9	0.118115	0.231902
											FBXO32	-0.503835	-0.248304	-0.104065	0.0309285	0.554151	0.907396	11	0.000150522	0.999292		TMEM100	0.225637	1.11059	-0.236907	0.625344	0.00394193	0.765764	9	0.375908	0.0875989
											TM2D2	-0.414791	-0.262086	-0.00836211	0.0181877	0.242585	0.976388	3	-0.0139956	0.910967		PRR13	0.202022	0.643083	0.118161	0.417974	0.00276453	0.571382
											SEPT4	0.391521	-0.448342	-0.388738	0.00591691	0.0277543	0.255733					KIAA1199	0.40509	1.72269	0.503165	0.670604	0.00751525	0.646713	11	0.145673	0.338793
											SLC44A1	0.0217449	-0.409563	-0.209919	0.919218	0.033812	0.234809	2	-0.263784	0.160028		TREM2	-0.145593	0.335827	0.814117	0.846881	0.177497	0.0270836	18	0.364093	0.279904
											PTPRD	-0.0472688	-0.419129	-0.208959	0.755148	0.00197469	0.267134	11	-0.256103	0.0126245		SLC38A2	-0.036175	0.465284	-0.00910796	0.877763	0.00709755	0.977242	2	-0.0684273	0.611279
											CCDC109A	0.0322756	-0.522356	-0.227004	0.895023	0.00698145	0.323952					APBB1IP	-0.149592	-0.0909492	0.7184	0.724077	0.80922	0.0139124	18	0.184514	0.508339
											TMEM169	0.165464	-0.712797	-0.0611596	0.328314	0.00607692	0.896517	25	-0.286967	0.0291324		USP53	0.401672	0.567074	0.170049	0.0208375	0.00656241	0.62985	9	0.308629	0.017857
											CTTN	-0.069092	-0.165313	-0.449542	0.765989	0.256429	0.0389738	2	-0.0215982	0.810635		EPB41L4B	0.5562	0.48373	0.383086	0.183378	0.00526362	0.349814	25	-0.0683294	0.662089
											SLC39A11	-0.0324472	-0.538892	-0.0341853	0.919623	0.0142209	0.936622	2	-0.0997733	0.41914		ZC3HAV1	0.146531	0.45763	0.00698023	0.643925	0.0199152	0.989172	19	0.698971	0.00839846
											TMEM42	0.160851	-0.459839	-0.376552	0.465902	0.0431576	0.107047					FEM1C	-0.0110733	0.436751	0.256425	0.945344	0.0047025	0.211758	9	0.210548	0.0430215
											ZNF420	-0.283017	-0.426412	-0.500096	0.0857664	0.0060757	0.17727	11	0.0226215	0.777029		PDXP	0.0686438	0.728034	0.358119	0.839986	0.00478206	0.551234
											RBM11	0.431529	-0.408449	-0.439042	0.0837569	0.0131284	0.131642	3	-0.284771	0.0518007		PLSCR4	0.155431	0.690173	0.109973	0.672743	0.0072735	0.886689	9	0.485659	0.0433187
											STRA13	0.0214779	-0.638358	-0.233761	0.932056	3.09429e-05	0.275143	3	-0.128993	0.340729		SETD8	-0.175434	0.414369	0.0945572	0.237081	0.0108387	0.792735	20	0.0958306	0.196927
											HYLS1	0.123258	-0.602158	-0.288599	0.673867	0.00804749	0.38268	3	-0.216616	0.078373		MCOLN1	0.103356	0.560236	-0.119696	0.612894	0.0265595	0.811893	22	-0.193307	0.0825599
											FAM119A	-0.0715641	-0.723688	-0.331056	0.817556	0.0102712	0.400079					UBR4	-0.22314	0.519746	0.119193	0.510111	0.0226683	0.82295	11	-0.0404958	0.390988
											SPESP1	0.334058	-0.660735	-0.692586	0.0857319	0.152396	0.0369724	11	0.101283	0.74362		BEGAIN	-0.0295244	0.494972	0.394957	0.918825	0.030949	0.291762	22	0.0267831	0.851378
											KIFC2	0.560737	-0.150558	-0.00384677	0.000450163	0.503365	0.993039	11	-0.071031	0.302245		PITPNM2	-0.111699	0.597261	0.249012	0.583249	0.0100936	0.346577	22	0.0583014	0.689352
											TCEAL7	0.139492	-0.776775	-0.449962	0.42064	0.00734928	0.178708	3	-0.241957	0.0475546		GRAMD1A	0.0275171	0.454026	-0.0247596	0.951624	0.0125812	0.955883	24	0.0482299	0.431438
											SYT11	-0.0724533	-0.400383	-0.185485	0.482393	0.00276453	0.122185	4	-0.160703	0.0368574		CACHD1	0.268666	0.604894	0.408833	0.571688	0.00787494	0.314308	9	0.390128	0.0097061
											TMEM178	0.0152961	-0.627384	-0.224002	0.957114	0.00352396	0.41062					ADCY6	0.436108	0.319924	0.00920985	0.0295742	0.00715092	0.976282	11	-0.0179066	0.820036
											TMEM155	-0.384719	-1.60921	-0.935119	0.650638	0.00888131	0.175513	16	-0.557456	0.0113015		NR2F2	0.0473807	0.913916	0.446282	0.958731	0.00595467	0.471326	22	0.0936652	0.545221
											GRPEL2	-0.0287843	-0.443049	-0.248894	0.919667	0.00888131	0.13837	11	-0.124039	0.109377		DAB1	-0.561703	0.69464	0.953971	0.283386	0.00394193	0.0658691	22	0.105029	0.428759
											TTC9B	0.226635	-0.684222	-0.416798	0.185598	0.0150562	0.365556	25	-0.0723426	0.68532		SLCO1A2	0.344105	1.63346	0.597857	0.686633	0.00414987	0.3165	2	-0.482298	0.0675461
											CNIH3	0.0249106	-0.902246	-0.424076	0.947603	0.0136608	0.28258	3	-0.200747	0.159409		SLC5A6	0.551974	0.0617405	0.241402	0.0439133	0.859421	0.428789	11	-0.223596	0.105425
											SCFD2	0.437844	-0.223012	-0.24218	0.00812586	0.166122	0.259431	11	-0.102972	0.185534		RGS3	0.109646	0.598988	-0.156154	0.739697	0.0158429	0.704971	15	0.168601	0.239211
											RBM45	-0.332818	-0.472607	-0.093699	0.206273	0.011414	0.702592	11	-0.128167	0.179484		RRAGD	-0.122409	0.43134	0.36197	0.530927	0.00966024	0.0916581	20	0.119744	0.0960279
											NFXL1	0.551298	-0.331274	0.0833111	0.000536393	0.211651	0.823318	24	-0.0737749	0.276325		CDH22	0.706995	0.652033	0.502129	0.0656176	0.029533	0.367786	11	-0.0264961	0.897874
											PRICKLE1	0.305858	-0.462555	-0.306867	0.514778	0.0141006	0.24615	16	-0.264522	0.0822548		ZNF708	0.00777424	0.470412	0.262821	0.978383	0.00706004	0.50061	2	-0.0193751	0.897823
											LYSMD2	0.258977	-0.477445	-0.194921	0.155268	0.00288455	0.367786	3	-0.157271	0.169482		SCPEP1	0.00704646	0.590561	0.200535	0.985968	0.00220452	0.524561	13	-0.0441346	0.707682
											FNDC5	0.114856	-0.471979	-0.437172	0.523252	0.0301896	0.292215	3	-0.258968	0.0790848		ABR	0.218399	0.421947	0.0905064	0.115025	0.00989478	0.510504	25	-0.066077	0.463752
											MKX	0.296062	-2.15359	-1.10529	0.581204	0.0201541	0.299668	11	-0.214669	0.165707		TMBIM1	0.142757	0.622302	0.098389	0.702036	0.000638133	0.775552
											PAPD4	-0.0912261	-0.410775	-0.0754299	0.804273	0.00885075	0.638091	11	-0.0552499	0.241958		SLC6A20	0.532443	1.95157	1.26265	0.241489	0.0213364	0.338913	11	0.148215	0.523581
											TTC9C	0.096049	-0.445262	-0.218536	0.457793	0.00784255	0.112749	11	-0.116956	0.125861		AKTIP	0.445848	0.535661	0.15358	0.0293048	0.029313	0.702325	5	-0.039293	0.750803
											JAZF1	0.0895529	-0.490169	-0.260418	0.377852	0.00173615	0.187905	25	-0.131955	0.269217		HIPK2	-0.141936	0.601679	0.313563	0.705556	0.0145882	0.349803	2	-0.0533818	0.831852
											CYP4X1	0.370234	-0.41615	-0.356309	0.15376	0.0200047	0.171593	3	-0.322292	0.0790475		GRAMD3	0.120229	0.591657	0.257624	0.796061	0.0289089	0.442799	9	0.183169	0.3256
											EXOC1	-0.0765769	-0.423629	-0.151235	0.573737	0.00117172	0.25825	11	-0.0943601	0.143314		DDA1	-0.301525	0.69587	0.407229	0.0224446	3.98381e-05	0.161669	11	0.0049399	0.954685
											PIGW	0.310654	-0.61152	-0.496859	0.50368	0.0436981	0.20125					MBOAT7	0.446438	0.454124	0.55494	0.178439	0.0463579	0.0684435	17	0.114124	0.380237
											PLD6	0.298997	-0.609218	-0.0678793	0.28204	0.00142381	0.886643					RHBDF2	0.0329877	0.45152	0.198702	0.923781	0.0184272	0.334361	19	0.463974	0.0808023
											PRDX2	0.0583552	-0.435077	0.0526921	0.74666	0.00625345	0.772329					HECTD3	0.522196	-0.0565938	0.165429	0.0205489	0.781277	0.563699	24	-0.103804	0.142597
											COQ6	0.456634	-0.32095	-0.200612	0.0496613	0.177537	0.577303	7	-0.191051	0.0107681		ARHGAP10	0.159616	0.68855	0.331904	0.304941	0.0342601	0.606976	20	0.049761	0.796907
											RASSF5	-0.0734984	-0.863299	-0.851977	0.836484	0.0227458	0.150301	25	-0.116372	0.427792		ECHDC3	0.877859	0.418207	0.32935	0.417566	0.00963519	0.347267	18	0.301534	0.122332
											RNF144B	-0.0584715	-0.475139	0.00543254	0.898067	0.0467423	0.991635	11	0.101322	0.538641		CBLL1	-0.494924	0.509397	0.433067	0.0230792	0.0169907	0.134575	24	-0.038001	0.619839
											TMEM17	0.225773	-0.419474	0.016949	0.556673	0.00936341	0.958395	11	-0.186836	0.076503		FBXL18	0.181915	0.459981	0.136558	0.0607088	0.0011711	0.18855	17	-0.0534311	0.730048
											RPL7L1	0.0604698	-0.499089	0.192463	0.731862	0.0187091	0.166871	25	-0.0395965	0.566922		LRRTM4	0.261223	0.770473	1.02446	0.671223	0.00644861	0.0364023	25	-0.121348	0.467296
											CCDC23	-0.316346	-0.820599	-0.297464	0.386614	0.0145243	0.307557	11	-0.0106049	0.933561		MYCT1	0.942494	0.641053	0.559546	0.0506864	0.0419792	0.249133	18	0.0433179	0.844207
											CAPRIN1	0.262474	-0.452784	-0.197641	0.0678103	0.00644861	0.227332	3	0.028652	0.578358		FHOD3	0.193389	0.466716	0.269399	0.341822	0.0338046	0.247183	25	-0.0580703	0.624748
											PPIE	-0.166888	-0.400588	0.19285	0.25574	0.0256182	0.328569	2	-0.104855	0.230373		PRR7	0.157448	0.5201	0.107696	0.463108	0.00319928	0.54581	25	0.0654214	0.40031
											ATRNL1	-0.132139	-0.480607	-0.415463	0.562286	0.00539291	0.150301	10	-0.291748	0.0615218		SERPINB1	-0.116998	0.772156	-0.0890554	0.767159	0.00363666	0.817945	15	0.276649	0.272311
											LYSMD1	0.17779	-0.581959	-0.175414	0.283144	0.00324324	0.576606					OSBP2	0.110487	0.470271	0.25782	0.733511	0.0427843	0.554584	25	-0.117831	0.205767
											CCDC103	-0.456464	-0.117587	-0.057059	0.0486703	0.551311	0.718935					HM13	-0.00680715	0.432702	0.223295	0.982189	0.0172998	0.300286	22	0.0710417	0.268652
											WDR57	0.0328082	-0.416022	0.0234304	0.914953	0.0221381	0.927757					STK40	0.119537	0.440946	-0.0518598	0.347631	0.00659289	0.817431	20	0.133562	0.296211
											NIT2	0.188946	-1.4046	-0.588806	0.552671	0.000649963	0.142815	11	-0.188098	0.0904117		FBXO30	-0.343614	0.460936	0.0116424	0.168649	0.0205327	0.972908	9	0.208912	0.0292739
											TXN	-0.0760693	-0.513054	-0.127491	0.591421	0.00338743	0.422167	11	-0.00710882	0.95648		ANTXR1	-0.0493494	0.576482	0.212157	0.784304	0.00395439	0.50677	9	0.191474	0.246707
											FAM80A	-0.501028	-0.937481	-0.579367	0.0554409	0.0186283	0.279465					GPR124	0.354029	0.684523	0.156797	0.455388	0.0339329	0.746965	11	0.00640959	0.962794
											MPZL1	-0.015897	-0.413946	-0.385496	0.947603	0.0273824	0.226456	11	0.171314	0.0463281		RHPN2	0.137212	0.543482	0.0443199	0.714781	0.00986068	0.926961	9	0.655019	0.0269439
											RABL5	0.0931795	-0.411406	-0.203311	0.653375	0.00482227	0.243664	25	-0.0923865	0.314977		ZIC5	0.373441	0.980596	0.424152	0.366999	0.0257452	0.462656	9	0.409066	0.105782
											COG1	0.509209	-0.0753153	0.100368	0.00569503	0.343072	0.749848	17	-0.114384	0.245346		CAMK2N2	0.266247	0.46323	0.124765	0.252447	0.0259866	0.734908
											FXN	-0.0121503	-0.512474	-0.0422013	0.971548	0.0293099	0.870323	11	-0.00370236	0.971974		FOXQ1	-0.0547989	0.637176	0.252097	0.876634	0.0472409	0.459623	20	-0.107382	0.633484
											ZFAND1	-0.0151468	-0.639385	-0.464684	0.959636	0.00813297	0.0459907	11	-0.145698	0.213861		COL4A5	0.302491	1.1943	0.625224	0.581819	0.0216642	0.603785	2	-0.574019	0.0658362
											RERE	0.00210263	-0.601325	-0.0111393	0.994773	0.00713612	0.971182	8	0.0426365	0.3866		BRUNOL6	0.297159	0.415905	0.0653044	0.19219	0.00740171	0.845401
											SNRPB2	0.0855654	-0.414892	-0.0450273	0.632733	0.00603412	0.832337	25	0.0080894	0.928122		BTBD14B	0.254371	0.597266	0.311506	0.119525	0.0265595	0.432231
											STIL	-0.301322	-1.23765	0.569355	0.335576	0.0199837	0.385352	11	0.0344364	0.70387		GPRIN1	0.00509891	0.506623	0.326226	0.988767	0.0253322	0.449017	25	0.0392588	0.776205
											FAM33A	0.0480837	-0.434264	-0.234192	0.874751	0.0113316	0.278573					CCND1	-0.247553	0.726685	0.486975	0.668052	0.0105888	0.281306	20	0.0992689	0.636282
											NFASC	-0.205539	-0.422578	-0.13791	0.303762	0.00885075	0.50934	2	-0.116421	0.181068		COL6A3	0.336753	1.09536	0.432327	0.651607	0.0476956	0.708392	18	0.466007	0.237157
											SLC25A17	0.00321567	-0.408733	-0.277064	0.9853	0.0028348	0.160149	11	-0.159453	0.130507		KIAA1622	0.365483	0.409972	0.0936606	0.35041	0.0192974	0.735432
											PTCD2	0.307657	-0.586785	-0.278523	0.13664	0.0104822	0.112308	4	-0.0908542	0.202669		BRD4	-0.319746	0.486194	0.611923	0.449619	0.0289146	0.149684	24	0.0769554	0.56346
											CAPN7	0.465406	-0.0187414	-0.0233779	0.0019384	0.833768	0.936063	2	0.0489247	0.362695		HIST1H2BK	0.545901	0.660702	0.706953	0.31173	0.0150248	0.12581	20	0.101016	0.44126
											WDR77	0.321529	-0.461729	-0.00682501	0.0704887	0.0243675	0.989366	11	-0.154108	0.105937		PTPN13	0.175738	0.795922	0.40677	0.660152	0.0276076	0.499566	11	0.271137	0.0255477
											TFRC	-0.637885	-0.551978	-0.0413863	0.1097	0.0125624	0.858185	20	0.011746	0.960665		MIB2	0.423191	0.218162	-0.168492	0.0163315	0.421271	0.617451	1	0.0196713	0.824411
											GORASP1	0.190532	-0.101156	-0.596012	0.379952	0.401099	0.0337327	3	-0.0668303	0.348087		COLEC12	0.516125	0.829767	0.42661	0.311271	0.0400512	0.587158	18	0.046067	0.822689
											GUF1	-0.167508	-0.574803	-0.2673	0.312032	0.0235169	0.26416	11	-0.00515148	0.948268		WIPF2	0.0557191	0.404123	-0.0164127	0.832423	0.0174637	0.939364	17	-0.0358166	0.650706
											CSTF2T	0.0773017	-0.417807	-0.124494	0.652913	0.00888131	0.350972					NOM1	0.471606	0.0176591	-0.0271445	0.0429883	0.927765	0.889281	13	0.0217039	0.843261
											EIF4E2	0.432374	-0.278396	0.0705544	0.04428	0.267079	0.819217	3	-0.144637	0.0649986		ESAM	-0.0406531	0.495568	0.28588	0.894663	0.0467423	0.139959	11	-0.0695462	0.716285
											PCP4	-0.002392	-1.32554	-0.480444	0.996279	0.00288455	0.329701	11	-0.401796	0.0552688		RANBP3L	0.233257	0.784252	0.368122	0.634746	0.0141869	0.539622	9	0.524645	0.0596965
											SPATA1	0.526624	-0.147001	-0.761766	0.0538	0.346745	0.0189764	23	0.216761	0.142595		ANXA11	-0.0343847	0.418272	0.160243	0.957114	0.0273647	0.506831	11	0.105346	0.335159
											DPH5	0.158591	-0.536551	-0.066926	0.455388	0.0376342	0.727909	11	0.0827612	0.298507		SGMS1	0.431553	0.390689	0.0926055	0.0424258	0.00283098	0.703766	2	0.0102892	0.907662
											GPC4	-0.0221464	-0.52996	-0.154443	0.967293	0.0419792	0.668128	11	0.327097	0.0154126		PPM1K	-0.266324	1.26706	0.30192	0.620666	0.020083	0.454226	11	0.00851804	0.9524
											FASTKD2	0.153449	-0.429511	-0.401246	0.455586	0.0217271	0.043419	11	-0.0512003	0.501847		KHDRBS2	0.150921	0.574543	0.0389059	0.782821	0.0475088	0.945338	24	-0.0421377	0.81914
											FARSB	0.315162	-0.586534	-0.409375	0.449751	0.0243675	0.246522	16	-0.239232	0.0238904		SLC39A12	0.942845	0.690088	0.0895159	0.272843	0.0113316	0.849364	9	0.520919	0.0811326
																						SLC29A4	0.359771	0.593845	0.495111	0.0857664	0.0155756	0.262756	20	0.23198	0.163413
																						CPNE8	0.576984	0.455043	0.345883	0.287868	0.00117172	0.291762	25	0.0638325	0.649634
																						WDR17	0.226834	0.443973	-0.107346	0.141733	0.00112126	0.627935	25	-0.124961	0.183626
																						RDH10	0.283747	0.580609	0.346426	0.385891	0.0194279	0.291744	11	0.876344	0.0230191
																						CD46	0.203221	0.440303	0.292038	0.394267	0.038278	0.470811	2	-0.108494	0.232996
																						CNKSR3	0.00777744	0.641794	0.570073	0.985968	0.00888131	0.208057	2	-0.163467	0.409292
																						CLEC14A	0.143475	0.750286	0.293671	0.604455	0.000899028	0.236815	11	-0.166089	0.20494
																						CBX7	0.426405	0.406855	0.030967	0.247057	0.047082	0.824723	1	-0.152639	0.129455
																						RHOC	-0.0988742	0.726758	0.177484	0.768132	0.00307339	0.55918	9	0.467118	0.0321167
																						PPM1B	0.0101796	0.443548	0.14857	0.979659	0.0493972	0.706503	2	-0.056627	0.298166
																						ACTL6A	0.160383	0.423995	0.223979	0.455388	0.00425065	0.333947	15	0.247672	0.105705
																						ID1	0.0735366	0.675594	0.685328	0.863124	0.0408969	0.215245	11	0.184838	0.486326
																						CUX1	-0.126933	0.427802	0.171191	0.535274	0.0255388	0.500626	11	0.0308806	0.67938
																						PRDX5	-0.0340159	0.414561	0.332534	0.917495	0.0481889	0.599024	3	-0.142659	0.271204
																						ASPHD1	-0.0952653	0.783001	0.511217	0.831834	0.0127095	0.123795	11	-0.103462	0.181442
																						SPRED2	0.320816	0.487619	0.275744	0.536811	0.00605304	0.170729	25	0.0657496	0.660794
																						SP8	0.36115	0.671008	0.594005	0.260561	0.034289	0.0495638
																						NBL1	-0.000990364	0.533715	0.0698147	0.997779	0.0401325	0.850082	3	-0.0845951	0.534687
																						CREB3L2	0.00078304	0.574974	0.377822	0.998061	0.0127095	0.167152	2	0.0901287	0.625163
																						NHS	0.187307	0.450561	0.194135	0.532623	0.0142209	0.466115	11	0.28538	0.0197311
																						KCTD4	0.0833714	0.80774	0.445778	0.868732	0.00713001	0.391593
																						SH2D6	0.385868	0.525289	0.135458	0.346477	0.0216141	0.633145
																						FAM89A	-0.308163	0.518162	0.339554	0.167928	0.00303193	0.425796	11	0.0787181	0.727321
																						C2CD2	0.323422	0.540237	0.0408869	0.022703	0.0236821	0.823993	1	0.162562	0.205499
																						RNH1	-0.0112295	0.433785	0.125812	0.959281	0.0163681	0.566729	2	0.00609977	0.963843
																						PRKCD	-0.0331774	0.817767	0.796187	0.970573	0.0426575	0.15993	22	0.00577083	0.983032
																						EZR	-0.154548	0.508628	0.225024	0.37393	0.00559762	0.50934	9	0.419488	0.0269439
																						STT3A	0.0761196	0.416912	0.19707	0.661461	0.0473131	0.310384	11	0.0507547	0.405079
																						C3	-0.338243	1.09118	0.792711	0.315423	0.00403685	0.0199939	18	0.0791372	0.840625
																						EIF5B	-0.278264	0.750377	0.263731	0.240684	0.0196041	0.539885	24	0.101001	0.442428
																						ELOVL2	-0.110122	0.545603	0.123012	0.586209	0.0230012	0.63213	9	0.376885	0.0937013
																						RNF10	-0.261826	0.56278	0.0100938	0.226677	0.0133374	0.981204	11	-0.00909458	0.912207
																						SMARCE1	-0.019211	-0.156742	0.546299	0.951267	0.17116	0.00428346	11	-0.0453611	0.261455
																						NUP93	0.0453467	0.466123	0.225039	0.840258	0.0146973	0.269239	4	-0.145685	0.064397
																						DCN	0.470311	1.21344	0.617178	0.273899	0.0191159	0.538451	18	0.0969997	0.673895
																						BBX	-0.00213111	0.555465	0.0968809	0.995802	0.0166375	0.828275	2	0.113675	0.376385
																						NP	-0.104394	0.424857	0.442798	0.61229	0.038278	0.0692828
																						ALDH7A1	0.180317	0.563024	0.487966	0.314	0.00321568	0.105081	9	0.227263	0.148312
																						TJP2	0.407233	1.20255	0.343481	0.364637	0.00117172	0.627893	2	0.0888933	0.725211
																						BPNT1	-0.0525235	0.560315	0.41934	0.85776	0.00252509	0.0623145	11	-0.0853787	0.386808
																						LAMB1	0.601116	0.723274	0.191288	0.261601	0.0222796	0.771157	25	-0.268279	0.104591
																						PGM3	0.142072	0.42793	-0.132772	0.359305	0.0284151	0.594651	15	0.125654	0.161812
																						FN1	0.0442079	0.996561	0.48931	0.897053	0.0396888	0.504505	18	0.188494	0.405376
																						CCT4	0.162668	0.526802	0.190743	0.646238	0.00811517	0.529727	12	0.0559658	0.509627
																						UBA1	-0.0397306	0.600044	0.437046	0.883134	0.0136622	0.255733	4	-0.0497158	0.434547
																						CHORDC1	0.110713	0.559136	0.25773	0.781473	0.0133374	0.293477	11	0.399673	0.059849
																						KTELC1	0.44459	0.114823	0.0565827	0.0333351	0.589812	0.819789
																						PGM2	0.00557184	0.459773	0.0130386	0.981274	0.0198807	0.971778	18	0.0971775	0.325425
																						RC3H1	0.111822	0.505264	0.0280335	0.556673	0.00220452	0.868194	23	0.119193	0.170361
																						MRPL24	0.0116776	0.146113	0.416192	0.919667	0.161594	0.0357494	3	-0.0260204	0.70924
																						MRPL39	0.276687	0.627212	4.10118e-05	0.562271	0.0355238	1	11	0.00369425	0.96589
																						ALDH9A1	0.231672	0.438126	0.32142	0.558145	0.0112519	0.0369829	9	0.227844	0.0627275
																						ARID1A	0.0357578	0.629509	0.394155	0.937433	0.0269978	0.479689	24	-0.00899196	0.906461
																						MTHFD1	0.450317	0.636926	0.393636	0.287159	0.0137786	0.15993	1	-0.0254748	0.753057
																						CPNE3	-0.0455506	0.464576	0.105478	0.869267	0.022473	0.736074	9	0.328935	0.00981147
																						CAV2	0.138346	0.671241	0.402417	0.605769	0.00379969	0.318802	20	0.212049	0.171973
																						ITM2A	0.678592	0.467616	0.219967	0.0145482	0.00197469	0.568148	11	-0.345107	0.0491721
																						DZIP3	0.0921805	0.471944	0.0832938	0.802513	0.0130784	0.605928	3	-0.0579085	0.533477
																						TMEM123	0.294231	0.647634	0.427353	0.301333	0.0005792	0.405309	2	0.0441445	0.846174
																						YWHAE	0.262027	0.452576	0.350112	0.00161095	8.01952e-05	0.110941	11	-0.0663383	0.386083
																						ITPR2	0.509158	1.04472	0.788955	0.0654478	0.000818574	0.0798152	9	0.21549	0.055468
																						OCIAD1	0.335861	0.422018	0.283723	0.320764	0.0207532	0.387086	16	-0.128204	0.0391546
																						KIAA1522	0.197064	0.519574	-0.0187664	0.10992	0.00439841	0.932201	22	0.172843	0.200138
																						MKLN1	0.127252	0.761386	0.139971	0.715249	0.0280841	0.705295	9	0.0817583	0.330632
																						ANXA2	0.236749	1.39762	0.398812	0.784144	0.0153957	0.638785	19	0.788654	0.0579396
																						RAVER2	0.338603	0.519676	0.145758	0.188008	0.00723967	0.687848	20	0.230154	0.0243407
																						SGOL2	0.191974	0.977998	0.858354	0.728529	0.00186962	0.200577	2	0.121007	0.250164
																						CCDC59	0.246136	0.533315	0.0916493	0.190886	0.00257189	0.760385	11	0.103675	0.21374
																						AMOT	0.150295	0.563578	0.250572	0.686909	0.000888189	0.265316	9	0.273557	0.0463281
																						SEPT2	0.0115646	0.41699	0.162741	0.943023	3.09429e-05	0.287906	15	0.0725905	0.607791
																						PLS3	0.159066	0.431247	0.123929	0.281139	0.00303218	0.571583	11	0.0468745	0.665671
																						CLIC4	-0.0505675	0.725015	0.370836	0.889606	0.0242706	0.420666	2	0.168108	0.580124
																						AKAP12	-0.13769	0.685113	0.097961	0.740352	0.00482489	0.823993	11	0.167082	0.134139
																						ALG14	0.393203	0.513981	0.0958968	0.208551	0.000417144	0.444038	2	0.0469775	0.56652
																						FAM18B	-0.0873288	0.857016	0.555482	0.836842	0.00668055	0.0716605
