# Supplementary material for: Functional and molecular characterization of a non-human primate model of autism spectrum disorder shows similarity with the human disease
Source: Nat Commun. 2021 Sep 15;12:5388. doi: 10.1038/s41467-021-25487-6 (PMC8443557; doi:10.1038/s41467-021-25487-6)
Supplement: Supplementary file 6 — Supplementary Data 3 [file 41467_2021_25487_MOESM6_ESM.xlsx]

## Sheet: SD3
Supplementary Data 3 - Critical period-related genes (Lyckman et al. 2008, Ossipow et al. 2004)
Gene name in literature	Human gene symbol	Cluster	Source		Source:
3-Oxoacyl-coenzyme A thiolase	ACAA2		3		1	Lyckman et al. increased expression at P28 with MAS
Androgen induced protein	AIG1		4		2	Lyckman et al. increased expression at P28 with RMA
Ankyrin G	ANK3		4		3	Ossipow et al. increased expression at 1 month visual cortex
Annexin-5	ANXA5		4		4	Ossipow et al. increased expression at 1 month visual cortex and hippocampus
ADP-ribosyl-like 6IP5	ARL6IP5		2
Calreticulin	CALR		3
Cam-kinase II delta	CAMK2D		3
CAM kinase II gamma	CAMK2G	2	1
CaM-KIIN alpha	CAMK2N1		3
CCDC28a	CCDC28A		1
Cholecystokinin	CCK		2
CD63 tetraspanin	CD63	3	2
CGRRF1	CGRRF1		2
Claudin-11	CLDN11		4
Preprocortistatin	CORT	2	3
Carboxypeptidase E	CPE		3
D-dopachrome tautomer	DDT		2
DNAJ-B11	DNAJB11		3
GM2 ganglioside activator protein	GM2A		3
Hstone H1-0	H1F0		2
Hemoglobin beta	HBB		4
HMG-CoA synthase 1	HMGCS1		4
Hsc70	HSPA8	3	4
Lysophosphatidic acid receptor 1	LPAR1		4
MAL	MAL	2	1
Map4k4 (NCK-interacting kinase)	MAP4K4		4
Myelin basic protein	MBP	2	4
MED28	MED28		1
Myeloid leukemia factor 2	MLF2		3
MOBP	MOBP		2
Mitochondrial ribosomal protein L41	MRPL41		1
NADH dehydrogenase 1alpha	NDUFA1		2
Neuropeptide Y	NPY		2
Neurotensin 2 receptor	NTSR2		2
Pep-19	PCP4	2	3
PDK1	PDK1	2	3
Preproenkephalin	PENK		1,2
Proteolipid protein (PLP)	PLP1	2	1,4
B56 gamma 2PP2A regulatory protein	PPP2R5C		3
Proteasome 26S ATPase 5	PSMC5		2
Quiescin	QSOX1		3
Roundabout homolog 4	ROBO4		4
L41 ribosomal protein	RPL41		3
S19 ribosomal protein	RPS19		3
Syndecan-4	SDC4		1
TCEAL1	TCEAL1		1
Transcription factor E3	TFE3	3	1
Cardiac troponin C	TNNC1	2	1,2
UBL7	UBL7		1
UVRAG	UVRAG		1
14-3-3 Protein beta	YWHAB		4
