# Supplementary material for: Functional and molecular characterization of a non-human primate model of autism spectrum disorder shows similarity with the human disease
Source: Nat Commun. 2021 Sep 15;12:5388. doi: 10.1038/s41467-021-25487-6 (PMC8443557; doi:10.1038/s41467-021-25487-6)
Supplement: Supplementary file 7 — Supplementary Data 4 [file 41467_2021_25487_MOESM7_ESM.xlsx]

## Sheet: SD4
Supplementary Data 4 - Pathway analysis of each cluster of genes with IPA
Cluster 1					Cluster 2					Cluster 3
Ingenuity Canonical Pathways	-log(p-value)	Ratio	Molecules		Ingenuity Canonical Pathways	-log(p-value)	Ratio	Molecules		Ingenuity Canonical Pathways	-log(p-value)	Ratio	Molecules
Superpathway of Cholesterol Biosynthesis	3.87	0.138	DHCR7,GGPS1,HMGCR,IDI1		Superpathway of Cholesterol Biosynthesis	9.25	0.31	ACAT2,DHCR24,EBP,FDFT1,FDPS,HSD17B7,NSDHL,PMVK,SQLE		LXR/RXR Activation	6.07	0.107	ABCA1,APOC1,APOD,APOE,C3,CD14,CLU,LYZ,MYLIP,NCOR2,PTGS2,RBP4,VTN
Synaptogenesis Signaling Pathway	3.82	0.0353	CACNB4,CALM1 (includes others),GRIA1,GRM5,ITSN2,KALRN,NAPG,NRXN1,NTRK2,STXBP5,SYT16		Cholesterol Biosynthesis I	7.55	0.462	DHCR24,EBP,FDFT1,HSD17B7,NSDHL,SQLE		ILK Signaling	5.21	0.0789	AKT1,CCND1,DSP,FN1,ILK,ITGB5,MYC,PIK3C2A,PTGS2,RHOBTB2,RHOC,TESK1,VCL,VEGFA,VIM
Role of NFAT in Cardiac Hypertrophy	3.79	0.0421	CACNB4,CALM1 (includes others),CSNK1A1,IGF1,MAPK8,MEF2A,MEF2C,PLCB1,TGFB2		Cholesterol Biosynthesis II (via 24,25-dihydrolanosterol)	7.55	0.462	DHCR24,EBP,FDFT1,HSD17B7,NSDHL,SQLE		Synaptogenesis Signaling Pathway	4.25	0.0577	ADCY6,AKT1,APOE,CADM1,CDH22,CTNND1,DAB1,EPHB3,GRIN1,HSPA8,NAP1L1,NECTIN1,PIK3C2A,PRKCD,RASGRP2,SHC1,SYT17,YES1
Superpathway of Geranylgeranyldiphosphate Biosynthesis I (via Mevalonate)	3.25	0.167	GGPS1,HMGCR,IDI1		Cholesterol Biosynthesis III (via Desmosterol)	7.55	0.462	DHCR24,EBP,FDFT1,HSD17B7,NSDHL,SQLE		3-phosphoinositide Biosynthesis	3.91	0.0723	ATP1A2,DUSP1,DUSP12,DUSP27,PALD1,PDXP,PIK3C2A,PPM1K,PPP1R12C,PPP1R16B,PTPN13,PTPRF
Trans, trans-farnesyl Diphosphate Biosynthesis	3.09	0.4	GGPS1,IDI1		Agrin Interactions at Neuromuscular Junction	4.39	0.103	ACTA1,ARHGEF7,CDC42,CTTN,MAPK9,NRG1,RAC3,SRC		D-myo-inositol (1,4,5,6)-Tetrakisphosphate Biosynthesis	3.9	0.0775	ATP1A2,DUSP1,DUSP12,DUSP27,PALD1,PDXP,PPM1K,PPP1R12C,PPP1R16B,PTPN13,PTPRF
Endocannabinoid Neuronal Synapse Pathway	2.93	0.0469	CACNB4,GRIA1,GRM5,MAPK6,MAPK8,PLCB1		Epoxysqualene Biosynthesis	3.58	1	FDFT1,SQLE		D-myo-inositol (3,4,5,6)-tetrakisphosphate Biosynthesis	3.9	0.0775	ATP1A2,DUSP1,DUSP12,DUSP27,PALD1,PDXP,PPM1K,PPP1R12C,PPP1R16B,PTPN13,PTPRF
Unfolded protein response	2.76	0.0714	DNAJC3,INSIG1,MAPK8,UBXN4		Huntington's Disease Signaling	2.73	0.0464	ATP5F1C,CAPN7,CASP9,CLTA,GLS,HSPA14,HSPA2,MAPK9,POLR2G,SH3GL3,SNCA		GP6 Signaling Pathway	3.89	0.084	AKT1,APBB1IP,COL12A1,COL4A5,COL6A3,LAMB1,LCP2,PIK3C2A,PRKCD,RASGRP2
Glutamate Receptor Signaling	2.74	0.0702	CALM1 (includes others),GRIA1,GRM5,SLC1A2		Superpathway of Geranylgeranyldiphosphate Biosynthesis I (via Mevalonate)	2.53	0.167	ACAT2,FDPS,PMVK		RAR Activation	3.86	0.067	ADCY6,AKT1,ARID1A,DUSP1,NCOR2,NR2F2,PRKCD,RBP4,RDH10,SMARCE1,TNIP1,VEGFA,ZBTB16
Cardiac Hypertrophy Signaling (Enhanced)	2.74	0.0246	CALM1 (includes others),EDNRB,FZD3,IGF1,ITGB1,MAPK8,MEF2A,MEF2C,PDE1A,PDE8B,PLCB1,TGFB2		Zymosterol Biosynthesis	2.42	0.333	HSD17B7,NSDHL		Superpathway of Inositol Phosphate Compounds	3.75	0.0653	ATP1A2,DUSP1,DUSP12,DUSP27,ITPKA,PALD1,PDXP,PIK3C2A,PPM1K,PPP1R12C,PPP1R16B,PTPN13,PTPRF
Apelin Endothelial Signaling Pathway	2.38	0.0435	CALM1 (includes others),MAPK8,MEF2A,MEF2C,PLCB1		Estrogen Biosynthesis	2.36	0.0976	AKR1C4,CYP4X1,HSD17B10,HSD17B7		IL-8 Signaling	3.73	0.065	AKT1,CCND1,GNAI2,GNG11,ITGB5,KDR,PIK3C2A,PRKCD,PTGS2,RHOBTB2,RHOC,VCAM1,VEGFA
Cardiac Hypertrophy Signaling	2.17	0.0292	CALM1 (includes others),IGF1,MAPK8,MEF2A,MEF2C,PLCB1,TGFB2		Amyotrophic Lateral Sclerosis Signaling	2.29	0.0619	CAPN7,CASP9,GRIN2A,NEFH,NEFL,NEFM		3-phosphoinositide Degradation	3.54	0.0705	ATP1A2,DUSP1,DUSP12,DUSP27,PALD1,PDXP,PPM1K,PPP1R12C,PPP1R16B,PTPN13,PTPRF
Mevalonate Pathway I	2.15	0.143	HMGCR,IDI1		Molecular Mechanisms of Cancer	2.28	0.0358	ARHGEF10,ARHGEF7,CAMK2G,CASP9,CDC42,CDK7,CDK8,DIABLO,MAPK9,RAC3,RASGRP1,SMAD2,SRC,TFDP1		IL-12 Signaling and Production in Macrophages	3.52	0.0758	AKT1,APOC1,APOD,APOE,CLU,JMJD6,LYZ,PIK3C2A,PRKCD,RBP4
Synaptic Long Term Depression	2.1	0.0317	CACNB4,GRIA1,GRM5,IGF1,PLCB1,PNPLA3		Reelin Signaling in Neurons	2.27	0.0543	ARHGEF10,CAMK2G,CDC42,GRIN2A,MAPK9,PDK1,SRC		D-myo-inositol-5-phosphate Metabolism	3.52	0.0701	ATP1A2,DUSP1,DUSP12,DUSP27,PALD1,PDXP,PPM1K,PPP1R12C,PPP1R16B,PTPN13,PTPRF
Asparagine Biosynthesis I	2.04	1	ASNS		Mitochondrial Dysfunction	2.14	0.0468	ATP5F1C,CASP9,COX15,GLRX2,HSD17B10,MAPK9,SNCA,SURF1		Hepatic Fibrosis / Hepatic Stellate Cell Activation	3.46	0.0645	CCN2,CD14,COL12A1,COL4A5,COL6A3,FN1,IGF2,KDR,TGFBR2,TIMP1,VCAM1,VEGFA
Calcium Signaling	1.92	0.0291	CACNB4,CALM1 (includes others),GRIA1,MEF2A,MEF2C,TPM4		Virus Entry via Endocytic Pathways	2.08	0.0561	ACTA1,CDC42,CLTA,RAC3,SRC,TFRC		Production of Nitric Oxide and Reactive Oxygen Species in Macrophages	3.41	0.0638	AKT1,APOC1,APOD,APOE,CAT,CLU,LYZ,PIK3C2A,PRKCD,RBP4,RHOBTB2,RHOC
Amyotrophic Lateral Sclerosis Signaling	1.91	0.0412	GRIA1,HECW1,IGF1,SLC1A2		Pancreatic Adenocarcinoma Signaling	2.05	0.055	CASP9,CDC42,MAPK9,PLD6,SMAD2,TFDP1		Protein Kinase A Signaling	3.38	0.0476	ADCY6,ADD3,AKAP12,AKAP17A,CREM,DUSP1,DUSP12,GNAI2,GNG11,H3-3A/H3-3B,ITPR2,PHKA2,PRKCD,PTGS2,PTPN13,PTPRF,PYGM,TGFBR2,YWHAE
Factors Promoting Cardiogenesis in Vertebrates	1.91	0.0333	FZD3,MAPK8,MEF2C,PLCB1,TGFB2		RhoGDI Signaling	2.02	0.0444	ACTA1,ARHGEF10,ARHGEF7,CD44,CDC42,CDH18,RAC3,SRC		Inhibition of Angiogenesis by TSP1	3.29	0.147	AKT1,KDR,SDC2,TGFBR2,VEGFA
Neuropathic Pain Signaling In Dorsal Horn Neurons	1.86	0.0396	GRIA1,GRM5,NTRK2,PLCB1		Ketolysis	1.96	0.2	ACAT2,OXCT1		Fatty Acid α-oxidation	3.24	0.2	ALDH4A1,ALDH7A1,ALDH9A1,PTGS2
CDP-diacylglycerol Biosynthesis I	1.85	0.1	AGPAT5,PNPLA3		Clathrin-mediated Endocytosis Signaling	1.85	0.0415	ACTA1,CDC42,CLTA,CTTN,PDGFA,SH3GL3,SRC,TFRC		Wnt/β-catenin Signaling	3.16	0.0636	AKT1,APC2,APPL2,CCND1,DVL3,ILK,MYC,SOX12,SOX2,SOX9,TGFBR2
Endoplasmic Reticulum Stress Pathway	1.81	0.0952	DNAJC3,MAPK8		Leukocyte Extravasation Signaling	1.8	0.0406	ACTA1,CD44,CDC42,CTTN,MAPK9,RASGRP1,RASSF5,SRC		HIF1α Signaling	3.08	0.0585	AKT1,BMP6,HK2,HSPA1A/HSPA1B,HSPA8,IGF2,KDR,PIK3C2A,PRKCD,SLC2A1,VEGFA,VIM
Role of Osteoblasts, Osteoclasts and Chondrocytes in Rheumatoid Arthritis	1.8	0.0273	CALM1 (includes others),CSNK1A1,FZD3,IGF1,ITGB1,MAPK8		Induction of Apoptosis by HIV1	1.76	0.0656	CASP9,DIABLO,ELP1,MAPK9		VDR/RXR Activation	3.05	0.0897	CALB1,CD14,KLF4,NCOR2,PRKCD,SERPINB1,SPP1
Phosphatidylglycerol Biosynthesis II (Non-plastidic)	1.77	0.0909	AGPAT5,PNPLA3		Fcγ Receptor-mediated Phagocytosis in Macrophages and Monocytes	1.72	0.0532	ACTA1,CDC42,PLD6,RAC3,SRC		Ethanol Degradation IV	3	0.174	ALDH4A1,ALDH7A1,ALDH9A1,CAT
CDK5 Signaling	1.76	0.037	ITGB1,MAPK6,MAPK8,NTRK2		Mevalonate Pathway I	1.67	0.143	ACAT2,PMVK		Mouse Embryonic Stem Cell Pluripotency	2.99	0.0777	AKT1,DVL3,ID1,ID3,ID4,MYC,PIK3C2A,SOX2
PCP pathway	1.75	0.05	DAAM1,FZD3,MAPK8		Pyridoxal 5'-phosphate Salvage Pathway	1.64	0.0606	ADPGK,CDK7,CDK8,MAPK9		GDP-glucose Biosynthesis	2.95	0.273	HK2,PGM2,PGM3
Rac Signaling	1.71	0.0357	ABI2,IQGAP1,ITGB1,MAPK8		Integrin Signaling	1.62	0.0376	ACTA1,ARHGEF7,CAPN7,CDC42,CTTN,RAC3,SRC,TSPAN3		Hepatic Fibrosis Signaling Pathway	2.94	0.0462	AKT1,BRD4,CCN2,CCND1,DVL3,GNAI2,KDR,MYC,PIK3C2A,PRKCD,RHOBTB2,RHOC,SPP1,TGFBR2,TIMP1,VCAM1,VEGFA
Pyridoxal 5'-phosphate Salvage Pathway	1.64	0.0455	CSNK1A1,MAPK6,MAPK8		Sumoylation Pathway	1.57	0.0485	CDC42,MAPK9,RAC3,SNCA,TDG		Glucocorticoid Receptor Signaling	2.93	0.0476	AKT1,ANXA1,ARID1A,DUSP1,FKBP4,HSPA1A/HSPA1B,HSPA8,NCOR2,PIK3C2A,PTGS2,SGK1,SHC1,SMARCE1,SUMO1,TGFBR2,VCAM1
Cholecystokinin/Gastrin-mediated Signaling	1.62	0.0336	MAPK8,MEF2A,MEF2C,PLCB1		Granzyme B Signaling	1.56	0.125	CASP9,LMNB1		Endometrial Cancer Signaling	2.93	0.1	AKT1,APC2,CCND1,ILK,MYC,PIK3C2A
Role of NFAT in Regulation of the Immune Response	1.59	0.0276	CALM1 (includes others),CSNK1A1,MEF2A,MEF2C,PLCB1		Glutaryl-CoA Degradation	1.56	0.125	ACAT2,HSD17B10		eNOS Signaling	2.89	0.0629	ADCY6,AKT1,HSPA1A/HSPA1B,HSPA8,ITPR2,KDR,PIK3C2A,PRKCD,SLC7A1,VEGFA
D-glucuronate Degradation I	1.57	0.333	CRYL1		Isoleucine Degradation I	1.56	0.125	ACAT2,HSD17B10		Glucose and Glucose-1-phosphate Degradation	2.83	0.25	HK2,PGM2,PGM3
Geranylgeranyldiphosphate Biosynthesis	1.57	0.333	GGPS1		Androgen Biosynthesis	1.56	0.125	AKR1C4,EBP		Glycogen Degradation II	2.83	0.25	PGM2,PGM3,PYGM
Endothelin-1 Signaling	1.53	0.0266	EDNRB,MAPK6,MAPK8,PLCB1,PNPLA3		Parkinson's Signaling	1.56	0.125	CASP9,SNCA		Glioblastoma Multiforme Signaling	2.77	0.0606	AKT1,CCND1,IGF2,ITPR2,MYC,PIK3C2A,PRKCD,RHOBTB2,RHOC,SHC1
Synaptic Long Term Potentiation	1.51	0.031	CALM1 (includes others),GRIA1,GRM5,PLCB1		Mechanisms of Viral Exit from Host Cells	1.54	0.0732	ACTA1,LMNB1,SH3GL3		LPS/IL-1 Mediated Inhibition of RXR Function	2.75	0.0536	ABCA1,ABCB1,ALDH1L1,ALDH4A1,ALDH7A1,ALDH9A1,APOC1,APOE,CAT,CD14,GSTP1,SLCO1A2
Agrin Interactions at Neuromuscular Junction	1.46	0.0385	ITGB1,MAPK8,NRG3		Paxillin Signaling	1.49	0.0463	ACTA1,ARHGEF7,CDC42,MAPK9,SRC		Leukocyte Extravasation Signaling	2.71	0.0558	ARHGAP35,CD99,CTNND1,EZR,GNAI2,MSN,PIK3C2A,PRKCD,TIMP1,VCAM1,VCL
STAT3 Pathway	1.45	0.0296	IGF1,MAPK8,NTRK2,TGFB2		Guanine and Guanosine Salvage I	1.49	0.5	HPRT1		Aryl Hydrocarbon Receptor Signaling	2.65	0.0629	ALDH1L1,ALDH4A1,ALDH7A1,ALDH9A1,CCND1,GSTP1,HSPB1,MYC,NCOR2
Methylmalonyl Pathway	1.44	0.25	MMUT		Glutamine Degradation I	1.49	0.5	GLS		Role of Tissue Factor in Cancer	2.64	0.0684	AKT1,CCN2,F3,ITGB5,PDXP,PIK3C2A,VEGFA,YES1
Chemokine Signaling	1.43	0.0375	CALM1 (includes others),MAPK8,PLCB1		Estrogen-Dependent Breast Cancer Signaling	1.48	0.0541	AKR1C4,HSD17B10,HSD17B7,SRC		Glycogen Degradation III	2.62	0.214	PGM2,PGM3,PYGM
Senescence Pathway	1.38	0.0218	ASXL3,CALM1 (includes others),ITSN2,MAPK6,TGFB2,VHL		Synaptogenesis Signaling Pathway	1.48	0.0321	ARHGEF7,CAMK2G,CDC42,CDH18,CLASP2,GRIN2A,RASGRP1,SNCA,SRC,SYT11		α-Adrenergic Signaling	2.53	0.0729	ADCY6,GNAI2,GNG11,ITPR2,PHKA2,PRKCD,PYGM
CREB Signaling in Neurons	1.38	0.0242	CACNB4,CALM1 (includes others),GRIA1,GRM5,PLCB1		Role of PKR in Interferon Induction and Antiviral Response	1.37	0.0427	CASP9,HSPA14,HSPA2,MAPK9,PDGFA		Ephrin Receptor Signaling	2.49	0.0556	AKT1,EPHB3,GNAI2,GNG11,GRIN1,PTPN13,RGS3,SDC2,SHC1,VEGFA
Corticotropin Releasing Hormone Signaling	1.35	0.0276	CACNB4,CALM1 (includes others),MEF2A,MEF2C		Signaling by Rho Family GTPases	1.32	0.0328	ACTA1,ARHGEF10,ARHGEF7,CDC42,CDH18,MAPK9,RAC3,SEPTIN4		Osteoarthritis Pathway	2.47	0.0521	ANXA2,DCN,FN1,PTGS2,RARRES2,RBP4,RBPJ,SOX9,SPP1,TGFBR2,VEGFA
2-oxobutanoate Degradation I	1.35	0.2	MMUT		Assembly of RNA Polymerase II Complex	1.32	0.06	CDK7,POLR2G,TAF11		Glioma Invasiveness Signaling	2.46	0.0811	ITGB5,PIK3C2A,RHOBTB2,RHOC,TIMP1,VTN
Regulation of IL-2 Expression in Activated and Anergic T Lymphocytes	1.32	0.0337	CALM1 (includes others),MAPK8,TGFB2		Diphthamide Biosynthesis	1.32	0.333	DPH5		Nitric Oxide Signaling in the Cardiovascular System	2.45	0.0707	AKT1,ITPR2,KDR,PIK3C2A,PRKCD,SLC7A1,VEGFA
Death Receptor Signaling	1.29	0.033	DFFA,MAPK8,TNKS2		Oxidized GTP and dGTP Detoxification	1.32	0.333	NUDT1		VEGF Signaling	2.45	0.0707	AKT1,KDR,PIK3C2A,SHC1,VCL,VEGFA,YWHAE
Mechanisms of Viral Exit from Host Cells	1.27	0.0488	PDCD6IP,VPS36		Tryptophan Degradation III (Eukaryotic)	1.27	0.087	ACAT2,HSD17B10		Signaling by Rho Family GTPases	2.45	0.0492	CDH22,EZR,GNAI2,GNG11,MSN,PIK3C2A,PPP1R12C,RHOBTB2,RHOC,SEPTIN2,SEPTIN5,VIM
nNOS Signaling in Skeletal Muscle Cells	1.27	0.0488	CACNB4,CALM1 (includes others)		CD27 Signaling in Lymphocytes	1.26	0.0566	CASP9,ELP1,MAPK9		FXR/RXR Activation	2.44	0.0635	AKT1,APOC1,APOD,APOE,C3,CLU,RBP4,VTN
Sperm Motility	1.26	0.0224	CALM1 (includes others),NTRK2,PDE1A,PLCB1,PNPLA3		Lymphotoxin β Receptor Signaling	1.26	0.0566	CASP9,DIABLO,ELP1		PTEN Signaling	2.44	0.0635	AKT1,CCND1,CNKSR3,ILK,KDR,NTRK3,SHC1,TGFBR2
CCR5 Signaling in Macrophages	1.26	0.0319	CACNB4,CALM1 (includes others),MAPK8		Vitamin-C Transport	1.24	0.0833	AKR1C4,TXN		Atherosclerosis Signaling	2.42	0.063	APOC1,APOD,APOE,CLU,F3,LYZ,RBP4,VCAM1
D-myo-inositol-5-phosphate Metabolism	1.25	0.0255	HACD2,MTMR9,PLCB1,WBP11		Arsenate Detoxification I (Glutaredoxin)	1.2	0.25	GLRX2		Reelin Signaling in Neurons	2.38	0.062	AKT1,APOE,DAB1,GRIN1,PAFAH1B3,PDK4,PIK3C2A,YES1
Triacylglycerol Biosynthesis	1.25	0.0476	AGPAT5,PNPLA3		PRPP Biosynthesis I	1.2	0.25	PRPS2		Histamine Degradation	2.37	0.176	ALDH4A1,ALDH7A1,ALDH9A1
Gαq Signaling	1.24	0.0253	CALM1 (includes others),CHRM3,GRM5,PLCB1		Phenylalanine Degradation I (Aerobic)	1.2	0.25	QDPR		Actin Cytoskeleton Signaling	2.37	0.0505	APC2,ARHGAP35,CD14,EZR,FN1,GIT1,IQGAP2,MSN,PIK3C2A,SHC1,VCL
Neuroinflammation Signaling Pathway	1.24	0.0201	GABRB3,GRIA1,MAPK6,MAPK8,SLC1A2,TGFB2		Acetate Conversion to Acetyl-CoA	1.2	0.25	ACSS2		IL-7 Signaling Pathway	2.35	0.0769	AKT1,CCND1,MYC,PIK3C2A,SHC1,SLC2A1
tRNA Splicing	1.23	0.0465	PDE1A,PDE8B		NAD Salvage Pathway II	1.18	0.0769	NT5C3B,PXYLP1		IGF-1 Signaling	2.33	0.0673	AKT1,CCN2,IGFBP2,IGFBP7,PIK3C2A,SHC1,YWHAE
ATM Signaling	1.22	0.0309	CBX5,MAPK8,MDM4		FAK Signaling	1.15	0.0421	ACTA1,ARHGEF7,CAPN7,SRC		HOTAIR Regulatory Pathway	2.33	0.0562	AKT1,BRD4,DZIP3,H3-3A/H3-3B,MYC,PIK3C2A,RHOC,SPP1,VIM
Salvage Pathways of Pyrimidine Ribonucleotides	1.21	0.0306	CSNK1A1,MAPK6,MAPK8		TGF-β Signaling	1.14	0.0417	CDC42,INHBB,MAPK9,SMAD2		Thyroid Cancer Signaling	2.32	0.0759	AKT1,CCND1,MYC,NTRK3,PIK3C2A,SHC1
UVA-Induced MAPK Signaling	1.21	0.0306	MAPK8,PLCB1,TNKS2		PAK Signaling	1.13	0.0412	ARHGEF7,CDC42,MAPK9,PDGFA		Molecular Mechanisms of Cancer	2.28	0.0409	ADCY6,AKT1,BMP6,CCND1,CTNND1,GNAI2,HIPK2,MYC,PIK3C2A,PRKCD,RBPJ,RHOBTB2,RHOC,SHC1,TAB2,TGFBR2
Apelin Cardiomyocyte Signaling Pathway	1.2	0.0303	MAPK6,MAPK8,PLCB1		PCP pathway	1.13	0.05	MAPK9,PRICKLE1,RSPO3		Clathrin-mediated Endocytosis Signaling	2.28	0.0518	APOC1,APOD,APOE,CLU,HSPA8,ITGB5,LYZ,PIK3C2A,RBP4,VEGFA
Huntington's Disease Signaling	1.17	0.0211	GRM5,IGF1,MAPK8,NAPG,PLCB1		Salvage Pathways of Pyrimidine Ribonucleotides	1.12	0.0408	ADPGK,CDK7,CDK8,MAPK9		Oxidative Ethanol Degradation III	2.23	0.158	ALDH4A1,ALDH7A1,ALDH9A1
Germ Cell-Sertoli Cell Junction Signaling	1.14	0.0234	IQGAP1,ITGB1,MAPK8,TGFB2		G-Protein Coupled Receptor Signaling	1.1	0.0294	CAMK2G,GABBR1,HRH1,HTR5A,MPPE1,PLD6,RASGRP1,SRC		Estrogen Receptor Signaling	2.22	0.0427	ADCY6,AKT1,CCND1,GNAI2,GNG11,IGF2,MDK,MED23,MYC,NCOR2,PIK3C2A,PRKCD,SHC1,VEGFA
GNRH Signaling	1.13	0.0231	CACNB4,CALM1 (includes others),MAPK8,PLCB1		Myo-inositol Biosynthesis	1.1	0.2	IMPA1		CXCR4 Signaling	2.21	0.0539	ADCY6,AKT1,GNAI2,GNG11,ITPR2,PIK3C2A,PRKCD,RHOBTB2,RHOC
Opioid Signaling Pathway	1.11	0.0202	CACNB4,CALM1 (includes others),MAPK6,PDE1A,PLCB1		Trans, trans-farnesyl Diphosphate Biosynthesis	1.1	0.2	FDPS		VEGF Family Ligand-Receptor Interactions	2.19	0.0714	AKT1,KDR,PIK3C2A,PRKCD,SHC1,VEGFA
Antioxidant Action of Vitamin C	1.11	0.0275	MAPK8,PLCB1,PNPLA3		Protein Ubiquitination Pathway	1.1	0.0293	ANAPC5,DNAJC16,HSPA14,HSPA2,PSMA5,PSMD14,UBE2G1,UCHL5		Xenobiotic Metabolism AHR Signaling Pathway	2.17	0.0706	ALDH1L1,ALDH4A1,ALDH7A1,ALDH9A1,GSTP1,SUMO1
Phospholipase C Signaling	1.06	0.0195	CALM1 (includes others),ITGB1,MEF2A,MEF2C,PLCB1		Senescence Pathway	1.08	0.0291	ANAPC5,CAPN7,DHCR24,MCU,PDK1,PPP2CA,RASSF5,SMAD2		Autophagy	2.15	0.082	CTSC,CTSF,CTSK,CTSS,CTSZ
p38 MAPK Signaling	1.03	0.0254	MEF2A,MEF2C,TGFB2		Activation of IRF by Cytosolic Pattern Recognition Receptors	1.08	0.0476	DHX58,ELP1,MAPK9		Purine Ribonucleosides Degradation to Ribose-1-phosphate	2.11	0.286	PGM2,PNP
PPARα/RXRα Activation	1.01	0.0211	MAPK8,MEF2C,PLCB1,TGFB2		NER Pathway	1.05	0.0388	CDK7,DDB2,POLE3,POLR2G		Endocannabinoid Cancer Inhibition Pathway	2.11	0.0559	ADCY6,AKT1,CCND1,GNAI2,MYC,PIK3C2A,VEGFA,VIM
Cleavage and Polyadenylation of Pre-mRNA	0.983	0.0833	PAPOLA		ILK Signaling	1.04	0.0316	ACTA1,CDC42,MAPK9,PPP2CA,RAC3,TMSB10/TMSB4X		Putrescine Degradation III	2.1	0.143	ALDH4A1,ALDH7A1,ALDH9A1
BER pathway	0.983	0.0833	POLG		Mitotic Roles of Polo-Like Kinase	1.03	0.0455	ANAPC5,FBXO5,PPP2CA		Apelin Endothelial Signaling Pathway	2.1	0.0609	ADCY6,AKT1,GNAI2,KLF2,PIK3C2A,PRKCD,VCAM1
G-Protein Coupled Receptor Signaling	0.979	0.0184	CHRM3,GRM5,PDE1A,PDE8B,PLCB1		Pyruvate Fermentation to Lactate	1.03	0.167	LDHA		Thrombin Signaling	2.06	0.0481	ADCY6,AKT1,GNAI2,GNG11,ITPR2,PIK3C2A,PRKCD,RHOBTB2,RHOC,SHC1
Protein Ubiquitination Pathway	0.975	0.0183	DNAJC3,DNAJC7,NEDD4L,USP16,VHL		Adenine and Adenosine Salvage III	1.03	0.167	HPRT1		ErbB2-ErbB3 Signaling	2.03	0.0769	AKT1,CCND1,MYC,PIK3C2A,SHC1
Induction of Apoptosis by HIV1	0.971	0.0328	DFFA,MAPK8		4-1BB Signaling in T Lymphocytes	1.02	0.0625	ELP1,MAPK9		Cholecystokinin/Gastrin-mediated Signaling	2.02	0.0588	CREM,ITPR2,PRKCD,PTGS2,RHOBTB2,RHOC,SHC1
Adrenomedullin signaling pathway	0.971	0.0203	CALM1 (includes others),MAPK6,MAPK8,PLCB1		RAR Activation	1	0.0309	AKR1C4,CDK7,MAPK9,RPL7A,SMAD2,SRC		RhoGDI Signaling	2.01	0.05	ARHGAP35,CDH22,EZR,GNAI2,GNG11,MSN,PPP1R12C,RHOBTB2,RHOC
PTEN Signaling	0.963	0.0238	ITGB1,NTRK2,PREX2		Nur77 Signaling in T Lymphocytes	1	0.0441	CASP9,KHDC1,PDK1		Integrin Signaling	1.99	0.0469	AKT1,CAPNS1,GIT1,ILK,ITGB5,PIK3C2A,RHOBTB2,RHOC,SHC1,VCL
Superpathway of Inositol Phosphate Compounds	0.959	0.0201	HACD2,MTMR9,PLCB1,WBP11		Circadian Rhythm Signaling	0.996	0.0606	GRIN2A,PER3		BAG2 Signaling Pathway	1.99	0.093	ANXA2,HSPA1A/HSPA1B,HSPA8,MYC
Wnt/Ca+ pathway	0.959	0.0323	FZD3,PLCB1		Thioredoxin Pathway	0.963	0.143	TXN		IL-15 Production	1.98	0.0579	AXL,EPHB3,KDR,MERTK,NTRK3,TYRO3,YES1
14-3-3-mediated Signaling	0.955	0.0236	MAPK8,PDCD6IP,PLCB1		Nucleotide Excision Repair Pathway	0.955	0.0571	CDK7,POLR2G		IL-6 Signaling	1.91	0.056	ABCB1,AKT1,CD14,HSPB1,PIK3C2A,SHC1,VEGFA
Assembly of RNA Polymerase III Complex	0.947	0.0769	BDP1		Opioid Signaling Pathway	0.955	0.0283	CAMK2G,CDC42,CLTA,GRIN2A,PDK1,RAC3,SRC		Colorectal Cancer Metastasis Signaling	1.91	0.0435	ADCY6,AKT1,CCND1,GNG11,MYC,PIK3C2A,PTGS2,RHOBTB2,RHOC,TGFBR2,VEGFA
Cholesterol Biosynthesis I	0.947	0.0769	DHCR7		Non-Small Cell Lung Cancer Signaling	0.932	0.0411	CASP9,RASSF5,TFDP1		Tryptophan Degradation X (Mammalian, via Tryptamine)	1.89	0.12	ALDH4A1,ALDH7A1,ALDH9A1
Cholesterol Biosynthesis II (via 24,25-dihydrolanosterol)	0.947	0.0769	DHCR7		Endocannabinoid Developing Neuron Pathway	0.924	0.0348	MAPK9,RAC3,SRC,STMN2		p53 Signaling	1.88	0.0612	ADGRB1,AKT1,CCND1,HIPK2,PIK3C2A,TP53BP2
Cholesterol Biosynthesis III (via Desmosterol)	0.947	0.0769	DHCR7		HIF1α Signaling	0.921	0.0293	ADM,CAMK2G,HSPA14,HSPA2,LDHA,MKNK1		Small Cell Lung Cancer Signaling	1.88	0.0704	AKT1,CCND1,MYC,PIK3C2A,PTGS2
Phospholipases	0.936	0.0312	PLCB1,PNPLA3		Glioma Invasiveness Signaling	0.921	0.0405	CD44,CDC42,RAC3		P2Y Purigenic Receptor Signaling Pathway	1.88	0.0551	ADCY6,AKT1,GNAI2,GNG11,MYC,PIK3C2A,PRKCD
Gα12/13 Signaling	0.932	0.0231	MAPK8,MEF2A,MEF2C		Inositol Pyrophosphates Biosynthesis	0.91	0.125	IP6K2		Aldosterone Signaling in Epithelial Cells	1.87	0.0506	DUSP1,HSPA1A/HSPA1B,HSPA8,HSPB1,ITPR2,PIK3C2A,PRKCD,SGK1
Cellular Effects of Sildenafil (Viagra)	0.924	0.0229	CALM1 (includes others),PDE1A,PLCB1		Sphingosine-1-phosphate Signaling	0.903	0.0342	CASP9,CDC42,PDGFA,RAC3		Xenobiotic Metabolism PXR Signaling Pathway	1.84	0.0469	ABCB1,ALDH1L1,ALDH4A1,ALDH7A1,ALDH9A1,CAT,GSTP1,NCOR2,PRKCD
Human Embryonic Stem Cell Pluripotency	0.896	0.0222	FZD3,NTRK2,TGFB2		Macropinocytosis Signaling	0.893	0.0395	CDC42,PDGFA,SRC		Agranulocyte Adhesion and Diapedesis	1.82	0.0466	CCL24,CD99,CXCL14,EZR,FN1,GNAI2,MSN,PODXL,VCAM1
Remodeling of Epithelial Adherens Junctions	0.893	0.0294	IQGAP1,MAPRE2		Cholecystokinin/Gastrin-mediated Signaling	0.886	0.0336	CDC42,MAPK9,RAC3,SRC		Prostanoid Biosynthesis	1.8	0.2	PTGDS,PTGS2
Telomere Extension by Telomerase	0.889	0.0667	TNKS2		Tec Kinase Signaling	0.883	0.0305	ACTA1,CDC42,MAPK9,RAC3,SRC		STAT3 Pathway	1.74	0.0519	BMP6,IL13RA1,KDR,MYC,NTRK3,TGFBR2,VEGFA
Sirtuin Signaling Pathway	0.889	0.0172	ADAM10,ATG12,MAPK6,MT-ND5,XPA		Citrulline Biosynthesis	0.86	0.111	GLS		Tight Junction Signaling	1.72	0.0476	AKT1,CNKSR3,NECTIN1,OCLN,RAB13,TGFBR2,TJP2,VCL
Integrin Signaling	0.879	0.0188	ITGB1,LIMS1,MAPK8,TSPAN5		B Cell Activating Factor Signaling	0.842	0.0488	ELP1,MAPK9		UVB-Induced MAPK Signaling	1.71	0.0769	AKT1,H3-3A/H3-3B,PIK3C2A,PRKCD
Granzyme B Signaling	0.863	0.0625	DFFA		Cyclins and Cell Cycle Regulation	0.836	0.037	CDK7,PPP2CA,TFDP1		Xanthine and Xanthosine Salvage	1.7	1	PNP
Mismatch Repair in Eukaryotes	0.863	0.0625	MSH3		Actin Cytoskeleton Signaling	0.833	0.0275	ACTA1,ARHGEF7,CDC42,PDGFA,RAC3,TMSB10/TMSB4X		Huntington's Disease Signaling	1.69	0.0422	AKT1,CAPNS1,GNG11,HSPA1A/HSPA1B,HSPA8,NCOR2,PIK3C2A,PRKCD,SGK1,SHC1
Parkinson's Signaling	0.863	0.0625	MAPK8		Germ Cell-Sertoli Cell Junction Signaling	0.827	0.0292	ACTA1,CDC42,MAPK9,RAC3,SRC		Germ Cell-Sertoli Cell Junction Signaling	1.68	0.0468	AKT1,CTNND1,ILK,PIK3C2A,RHOBTB2,RHOC,TGFBR2,VCL
Melatonin Signaling	0.851	0.0278	CALM1 (includes others),PLCB1		PTEN Signaling	0.821	0.0317	CASP9,CDC42,MAGI1,RAC3		Dopamine Degradation	1.68	0.1	ALDH4A1,ALDH7A1,ALDH9A1
ERK5 Signaling	0.851	0.0278	MEF2A,MEF2C		tRNA Splicing	0.81	0.0465	MPPE1,PLD6		Pancreatic Adenocarcinoma Signaling	1.67	0.055	AKT1,CCND1,PIK3C2A,PTGS2,TGFBR2,VEGFA
Ephrin B Signaling	0.851	0.0278	ITSN2,KALRN		Serotonin Receptor Signaling	0.81	0.0465	HTR5A,QDPR		Senescence Pathway	1.66	0.04	AKT1,CAPNS1,CAT,CBX7,CCND1,HIPK2,ITPR2,PDK4,PIK3C2A,TGFBR2,ZFP36L1
D-myo-inositol (1,4,5,6)-Tetrakisphosphate Biosynthesis	0.851	0.0211	HACD2,MTMR9,WBP11		BAG2 Signaling Pathway	0.81	0.0465	HSPA14,HSPA2		Glioma Signaling	1.65	0.0545	AKT1,CCND1,IGF2,PIK3C2A,PRKCD,SHC1
D-myo-inositol (3,4,5,6)-tetrakisphosphate Biosynthesis	0.851	0.0211	HACD2,MTMR9,WBP11		HER-2 Signaling in Breast Cancer	0.801	0.0357	CASP9,CDC42,NRG1		CREB Signaling in Neurons	1.65	0.0435	ADCY6,AKT1,GNAI2,GNG11,GRIN1,ITPR2,PIK3C2A,PRKCD,SHC1
GPCR-Mediated Integration of Enteroendocrine Signaling Exemplified by an L Cell	0.842	0.0274	GAL,PLCB1		HIPPO signaling	0.79	0.0353	CD44,PPP2CA,SMAD2		EGF Signaling	1.63	0.0727	AKT1,ITPR2,PIK3C2A,SHC1
RAN Signaling	0.839	0.0588	TNPO1		Gα12/13 Signaling	0.785	0.0308	CDC42,CDH18,MAPK9,SRC		Apelin Adipocyte Signaling Pathway	1.63	0.061	ADCY6,CAT,GNAI2,GPX3,GSTP1
FcγRIIB Signaling in B Lymphocytes	0.824	0.0267	CACNB4,MAPK8		Ketogenesis	0.78	0.0909	ACAT2		Ethanol Degradation II	1.6	0.0938	ALDH4A1,ALDH7A1,ALDH9A1
GDNF Family Ligand-Receptor Interactions	0.815	0.0263	DOK6,MAPK8		cAMP-mediated signaling	0.77	0.0263	CAMK2G,GABBR1,HTR5A,MPPE1,PLD6,SRC		TR/RXR Activation	1.59	0.0595	AKT1,COL6A3,NCOR2,PIK3C2A,SLC2A1
Neurotrophin/TRK Signaling	0.815	0.0263	MAPK8,NTRK2		Ephrin Receptor Signaling	0.764	0.0278	CDC42,GRIN2A,PDGFA,RAC3,SRC		Corticotropin Releasing Hormone Signaling	1.59	0.0483	ADCY6,CRH,GNAI2,ITPR2,PRKCD,PTGS2,VEGFA
Axonal Guidance Signaling	0.804	0.0145	ADAM10,FZD3,IGF1,ITGB1,KALRN,NTRK2,PLCB1		nNOS Signaling in Neurons	0.747	0.0426	CAPN7,GRIN2A		HER-2 Signaling in Breast Cancer	1.59	0.0595	AKT1,CCND1,ITGB5,PIK3C2A,PRKCD
cAMP-mediated signaling	0.804	0.0175	CALM1 (includes others),CHRM3,PDE1A,PDE8B		Guanosine Nucleotides Degradation III	0.747	0.0833	NT5C3B		Opioid Signaling Pathway	1.59	0.0405	ADCY6,AKT1,GNAI2,GNG11,GRIN1,ITPR2,MYC,PRKCD,RGS3,YES1
Role of Macrophages, Fibroblasts and Endothelial Cells in Rheumatoid Arthritis	0.799	0.016	CALM1 (includes others),CSNK1A1,DAAM1,FZD3,PLCB1		Mineralocorticoid Biosynthesis	0.747	0.0833	EBP		UDP-N-acetyl-D-galactosamine Biosynthesis II	1.58	0.154	HK2,PGM3
Protein Kinase A Signaling	0.796	0.015	CALM1 (includes others),PDE1A,PDE8B,PLCB1,PTPRE,TGFB2		BER pathway	0.747	0.0833	FEN1		Endocannabinoid Developing Neuron Pathway	1.57	0.0522	ADCY6,AKT1,CCND1,GNAI2,GNG11,PIK3C2A
Role of Wnt/GSK-3β Signaling in the Pathogenesis of Influenza	0.796	0.0256	CSNK1A1,FZD3		Death Receptor Signaling	0.73	0.033	ACTA1,CASP9,DIABLO		Role of NFAT in Cardiac Hypertrophy	1.57	0.0421	ADCY6,AKT1,GNAI2,GNG11,ITPR2,PIK3C2A,PRKCD,SHC1,TGFBR2
Thyroid Cancer Signaling	0.788	0.0253	IGF1,NTRK2		Iron homeostasis signaling pathway	0.73	0.0292	FXN,PDGFA,SMAD2,TFRC		Granulocyte Adhesion and Diapedesis	1.56	0.0444	CCL24,CD99,CXCL14,EZR,GNAI2,MSN,SDC2,VCAM1
Role of MAPK Signaling in the Pathogenesis of Influenza	0.78	0.025	MAPK8,PNPLA3		Cell Cycle: G2/M DNA Damage Checkpoint Regulation	0.721	0.0408	CDK7,RPRM		Xenobiotic Metabolism Signaling	1.55	0.0383	ABCB1,ALDH1L1,ALDH4A1,ALDH7A1,ALDH9A1,CAT,GSTP1,NCOR2,PIK3C2A,PRKCD,SUMO1
Gustation Pathway	0.777	0.0195	CACNB4,PDE1A,PDE8B		Urate Biosynthesis/Inosine 5'-phosphate Degradation	0.714	0.0769	NT5C3B		Sphingosine-1-phosphate Signaling	1.54	0.0513	ADCY6,AKT1,GNAI2,PIK3C2A,RHOBTB2,RHOC
Cardiomyocyte Differentiation via BMP Receptors	0.775	0.05	MEF2C		NAD Phosphorylation and Dephosphorylation	0.714	0.0769	PXYLP1		p38 MAPK Signaling	1.52	0.0508	DUSP1,H3-3A/H3-3B,HSPB1,MYC,TAB2,TGFBR2
3-phosphoinositide Degradation	0.764	0.0192	HACD2,MTMR9,WBP11		Bile Acid Biosynthesis, Neutral Pathway	0.714	0.0769	AKR1C4		Noradrenaline and Adrenaline Degradation	1.5	0.0857	ALDH4A1,ALDH7A1,ALDH9A1
Apelin Adipocyte Signaling Pathway	0.762	0.0244	MAPK6,MAPK8		Glucocorticoid Biosynthesis	0.714	0.0769	EBP		Endothelin-1 Signaling	1.47	0.0426	ADCY6,GNAI2,ITPR2,MYC,PIK3C2A,PRKCD,PTGS2,SHC1
Aldosterone Signaling in Epithelial Cells	0.754	0.019	DNAJC3,DNAJC7,PLCB1		TNFR1 Signaling	0.708	0.04	CASP9,CDC42		Sperm Motility	1.47	0.0404	AXL,EPHB3,ITPR2,KDR,MERTK,NTRK3,PRKCD,TYRO3,YES1
Dopamine-DARPP32 Feedback in cAMP Signaling	0.726	0.0184	CALM1 (includes others),CSNK1A1,PLCB1		NRF2-mediated Oxidative Stress Response	0.706	0.0265	ACTA1,DNAJC16,GSTA4,MAPK9,TXN		G Beta Gamma Signaling	1.46	0.0492	AKT1,CAV2,GNAI2,GNG11,PRKCD,SHC1
Apelin Cardiac Fibroblast Signaling Pathway	0.719	0.0435	TGFB2		Regulation of Actin-based Motility by Rho	0.703	0.0319	ACTA1,CDC42,RAC3		RhoA Signaling	1.45	0.0488	ARHGAP35,EZR,MSN,RHPN2,SEPTIN2,SEPTIN5
Glioblastoma Multiforme Signaling	0.717	0.0182	FZD3,IGF1,PLCB1		ErbB Signaling	0.703	0.0319	CDC42,MAPK9,NRG1		Thrombopoietin Signaling	1.44	0.0635	MYC,PIK3C2A,PRKCD,SHC1
RANK Signaling in Osteoclasts	0.714	0.0227	CALM1 (includes others),MAPK8		UVC-Induced MAPK Signaling	0.695	0.0392	MAPK9,SRC		Complement System	1.44	0.0811	C3,CD46,CFD
3-phosphoinositide Biosynthesis	0.71	0.0181	HACD2,MTMR9,WBP11		D-myo-inositol (1,4,5,6)-Tetrakisphosphate Biosynthesis	0.693	0.0282	NUDT1,PPM1H,PPP4R1,PXYLP1		Neuroinflammation Signaling Pathway	1.44	0.0368	AKT1,CALB1,CALB2,CX3CR1,GRIN1,PIK3C2A,PTGS2,SLC6A1,TGFBR2,TREM2,VCAM1
Cdc42 Signaling	0.706	0.018	IQGAP1,ITGB1,MAPK8		D-myo-inositol (3,4,5,6)-tetrakisphosphate Biosynthesis	0.693	0.0282	NUDT1,PPM1H,PPP4R1,PXYLP1		CCR3 Signaling in Eosinophils	1.43	0.0484	CCL24,GNAI2,GNG11,ITPR2,PIK3C2A,PRKCD
IL-22 Signaling	0.703	0.0417	MAPK8		ATM Signaling	0.676	0.0309	MAPK9,PPP2CA,ZNF420		Necroptosis Signaling Pathway	1.43	0.0446	AXL,CAPNS1,FKBP1A,MERTK,TAB2,TNIP1,TYRO3
Tumoricidal Function of Hepatic Natural Killer Cells	0.703	0.0417	DFFA		Superpathway of Citrulline Metabolism	0.66	0.0667	GLS		Gαq Signaling	1.42	0.0443	AKT1,GNG11,ITPR2,PIK3C2A,PRKCD,RHOBTB2,RHOC
Colorectal Cancer Metastasis Signaling	0.695	0.0158	FZD3,MAPK8,MSH3,TGFB2		Choline Biosynthesis III	0.66	0.0667	PLD6		Phagosome Formation	1.42	0.048	FN1,PIK3C2A,PRKCD,RHOBTB2,RHOC,VTN
IL-17A Signaling in Gastric Cells	0.688	0.04	MAPK8		Adenosine Nucleotides Degradation II	0.66	0.0667	NT5C3B		Fcγ Receptor-mediated Phagocytosis in Macrophages and Monocytes	1.41	0.0532	AKT1,EZR,LCP2,PRKCD,YES1
Role of JAK family kinases in IL-6-type Cytokine Signaling	0.688	0.04	MAPK8		Natural Killer Cell Signaling	0.658	0.0254	CDC42,HSPA14,HSPA2,RAC3,RASSF5		Extrinsic Prothrombin Activation Pathway	1.41	0.125	F3,PROS1
D-myo-inositol (1,4,5)-Trisphosphate Biosynthesis	0.688	0.04	PLCB1		Apoptosis Signaling	0.658	0.0303	CAPN7,CASP9,DIABLO		Guanine and Guanosine Salvage I	1.41	0.5	PNP
Wnt/β-catenin Signaling	0.676	0.0173	CSNK1A1,FZD3,TGFB2		Superpathway of Inositol Phosphate Compounds	0.646	0.0251	IP6K2,NUDT1,PPM1H,PPP4R1,PXYLP1		Choline Degradation I	1.41	0.5	ALDH7A1
ErbB Signaling	0.672	0.0213	MAPK8,NRG3		Neuropathic Pain Signaling In Dorsal Horn Neurons	0.642	0.0297	CAMK2G,GRIN2A,SRC		4-hydroxyproline Degradation I	1.41	0.5	ALDH4A1
Apelin Liver Signaling Pathway	0.672	0.0385	MAPK8		IL-8 Signaling	0.64	0.025	CDC42,MAPK9,PLD6,RAC3,SRC		Adenine and Adenosine Salvage I	1.41	0.5	PNP
GABA Receptor Signaling	0.666	0.0211	CACNB4,GABRB3		Mismatch Repair in Eukaryotes	0.636	0.0625	FEN1		Regulation of Cellular Mechanics by Calpain Protease	1.4	0.0615	CAPNS1,CCND1,EZR,VCL
Neuregulin Signaling	0.66	0.0208	ITGB1,NRG3		Chondroitin Sulfate Degradation (Metazoa)	0.636	0.0625	CEMIP2		Neuregulin Signaling	1.38	0.0521	AKT1,DCN,MYC,PRKCD,SHC1
TGF-β Signaling	0.66	0.0208	MAPK8,TGFB2		Cell Cycle Control of Chromosomal Replication	0.635	0.0357	CDK7,CDK8		p70S6K Signaling	1.36	0.0465	AKT1,GNAI2,PIK3C2A,PRKCD,SHC1,YWHAE
PAK Signaling	0.652	0.0206	ITGB1,MAPK8		Unfolded protein response	0.635	0.0357	HSPA14,HSPA2		Amyotrophic Lateral Sclerosis Signaling	1.36	0.0515	CAPNS1,CAT,GRIN1,PIK3C2A,VEGFA
p53 Signaling	0.646	0.0204	MAPK8,MDM4		SAPK/JNK Signaling	0.635	0.0294	CDC42,MAPK9,RAC3		PAK Signaling	1.36	0.0515	ARHGAP10,EPHB3,GIT1,PIK3C2A,SHC1
Ephrin Receptor Signaling	0.642	0.0167	ADAM10,ITGB1,KALRN		Colorectal Cancer Metastasis Signaling	0.633	0.0237	CASP9,CDC42,MAPK9,RAC3,SMAD2,SRC		ErbB4 Signaling	1.36	0.0597	AKT1,PIK3C2A,PRKCD,SHC1
Nitric Oxide Signaling in the Cardiovascular System	0.64	0.0202	CALM1 (includes others),PDE1A		Epithelial Adherens Junction Signaling	0.625	0.0263	ACTA1,CDC42,MAGI1,SRC		Dopamine-DARPP32 Feedback in cAMP Signaling	1.36	0.0429	ADCY6,CREM,GNAI2,GRIN1,ITPR2,KCNJ10,PRKCD
Apoptosis Signaling	0.64	0.0202	DFFA,MAPK8		Glutamate Receptor Signaling	0.623	0.0351	GLS,GRIN2A		Tec Kinase Signaling	1.35	0.0427	GNAI2,GNG11,PIK3C2A,PRKCD,RHOBTB2,RHOC,YES1
Sertoli Cell-Sertoli Cell Junction Signaling	0.62	0.0162	ITGB1,MAPK8,SPTBN1		Phospholipase C Signaling	0.613	0.0233	ARHGEF10,ARHGEF7,CDC42,PLD6,RAC3,SRC		Apelin Cardiomyocyte Signaling Pathway	1.33	0.0505	AKT1,CAT,GNAI2,PIK3C2A,PRKCD
B Cell Receptor Signaling	0.62	0.0162	CALM1 (includes others),MAPK8,MEF2C		Dermatan Sulfate Degradation (Metazoa)	0.613	0.0588	CEMIP2		GM-CSF Signaling	1.3	0.0571	AKT1,CCND1,PIK3C2A,SHC1
TNFR2 Signaling	0.618	0.0333	MAPK8		D-myo-inositol (1,4,5)-trisphosphate Degradation	0.613	0.0588	IMPA1		Triacylglycerol Biosynthesis	1.3	0.0714	ELOVL2,LPIN2,MBOAT7
Hepatic Fibrosis / Hepatic Stellate Cell Activation	0.616	0.0161	EDNRB,IGF1,TGFB2		Calcium Signaling	0.607	0.0243	ACTA1,CAMK2G,GRIN2A,MCU,TNNC1		Cardiac Hypertrophy Signaling	1.3	0.0375	ADCY6,AKT1,GNAI2,GNG11,HSPB1,PIK3C2A,RHOBTB2,RHOC,TGFBR2
IGF-1 Signaling	0.609	0.0192	IGF1,MAPK8		3-phosphoinositide Degradation	0.6	0.0256	NUDT1,PPM1H,PPP4R1,PXYLP1		Adipogenesis pathway	1.3	0.0448	AKT1,CEBPD,EGR2,NR2F2,SOX9,TXNIP
G Protein Signaling Mediated by Tubby	0.606	0.0323	PLCB1		Thrombin Signaling	0.597	0.024	ARHGEF10,CAMK2G,CDC42,RAC3,SRC		Human Embryonic Stem Cell Pluripotency	1.28	0.0444	AKT1,BMP6,NTRK3,PIK3C2A,SOX2,TGFBR2
Hepatic Fibrosis Signaling Pathway	0.606	0.0136	CALM1 (includes others),FZD3,ITGB1,MAPK8,TGFB2		D-myo-inositol-5-phosphate Metabolism	0.593	0.0255	NUDT1,PPM1H,PPP4R1,PXYLP1		Chronic Myeloid Leukemia Signaling	1.27	0.0485	AKT1,CCND1,MYC,PIK3C2A,TGFBR2
NRF2-mediated Oxidative Stress Response	0.602	0.0159	DNAJC3,DNAJC7,MAPK8		Semaphorin Signaling in Neurons	0.592	0.0333	CDC42,RAC3		ERK5 Signaling	1.26	0.0556	AKT1,MYC,SGK1,YWHAE
T Cell Receptor Signaling	0.602	0.019	CALM1 (includes others),MAPK8		Purine Nucleotides Degradation II (Aerobic)	0.592	0.0556	NT5C3B		Ephrin B Signaling	1.26	0.0556	EPHB3,GNAI2,GNG11,RGS3
ILK Signaling	0.599	0.0158	ITGB1,LIMS1,MAPK8		Gαq Signaling	0.588	0.0253	CDC42,HRH1,PLD6,RAC3		Non-Small Cell Lung Cancer Signaling	1.25	0.0548	AKT1,CCND1,ITPR2,PIK3C2A
4-1BB Signaling in T Lymphocytes	0.593	0.0312	MAPK8		Antioxidant Action of Vitamin C	0.58	0.0275	MAPK9,PLD6,TXN		GPCR-Mediated Integration of Enteroendocrine Signaling Exemplified by an L Cell	1.25	0.0548	ADCY6,CALCA,GNAI2,ITPR2
Paxillin Signaling	0.585	0.0185	ITGB1,MAPK8		Oxidative Phosphorylation	0.58	0.0275	ATP5F1C,COX15,SURF1		L-carnitine Biosynthesis	1.24	0.333	ALDH9A1
Pancreatic Adenocarcinoma Signaling	0.58	0.0183	MAPK8,TGFB2		Glioma Signaling	0.573	0.0273	CAMK2G,PDGFA,TFDP1		Proline Degradation	1.24	0.333	ALDH4A1
Glioma Signaling	0.573	0.0182	CALM1 (includes others),IGF1		Axonal Guidance Signaling	0.572	0.0207	ABLIM1,ARHGEF7,BRCC3,CDC42,MKNK1,NTN4,PDGFA,PSMD14,RAC3,RASSF5		PI3K/AKT Signaling	1.22	0.04	AKT1,CCND1,IL13RA1,ILK,PTGS2,SHC1,YWHAE
Cytotoxic T Lymphocyte-mediated Apoptosis of Target Cells	0.57	0.0294	DFFA		Oxidative Ethanol Degradation III	0.57	0.0526	ACSS2		IL-15 Signaling	1.21	0.0533	AKT1,MYC,PIK3C2A,SHC1
Inhibition of Angiogenesis by TSP1	0.57	0.0294	MAPK8		CDP-diacylglycerol Biosynthesis I	0.553	0.05	CRLS1		Role of Oct4 in Mammalian Embryonic Stem Cell Pluripotency	1.2	0.0652	NR2F2,SOX2,SPP1
HGF Signaling	0.569	0.018	ITGB1,MAPK8		Glioblastoma Multiforme Signaling	0.548	0.0242	CDC42,PDGFA,RAC3,SRC		AMPK Signaling	1.2	0.0374	AKT1,ARID1A,CCND1,PIK3C2A,PPM1B,PPM1K,SLC2A1,SMARCE1
Gap Junction Signaling	0.565	0.0152	CSNK1A1,GRIA1,PLCB1		CD40 Signaling	0.542	0.0308	ELP1,MAPK9		Erythropoietin Signaling	1.19	0.0526	AKT1,PIK3C2A,PRKCD,SHC1
GPCR-Mediated Nutrient Sensing in Enteroendocrine Cells	0.564	0.0179	CACNB4,PLCB1		Netrin Signaling	0.542	0.0308	ABLIM1,RAC3		Neurotrophin/TRK Signaling	1.19	0.0526	AKT1,NTRK3,PIK3C2A,SHC1
Nucleotide Excision Repair Pathway	0.561	0.0286	XPA		3-phosphoinositide Biosynthesis	0.542	0.0241	NUDT1,PPM1H,PPP4R1,PXYLP1		Macropinocytosis Signaling	1.19	0.0526	CD14,ITGB5,PIK3C2A,PRKCD
Endocannabinoid Developing Neuron Pathway	0.548	0.0174	MAPK6,MAPK8		Regulation of Cellular Mechanics by Calpain Protease	0.542	0.0308	CAPN7,SRC		nNOS Signaling in Neurons	1.18	0.0638	CAPNS1,GRIN1,PRKCD
fMLP Signaling in Neutrophils	0.542	0.0172	CALM1 (includes others),PLCB1		CXCR4 Signaling	0.536	0.024	CDC42,MAPK9,RAC3,SRC		NF-κB Signaling	1.18	0.0391	AKT1,KDR,NTRK3,PIK3C2A,TAB2,TGFBR2,TNIP1
Molecular Mechanisms of Cancer	0.541	0.0128	FZD3,ITGB1,MAPK8,PLCB1,TGFB2		Cdc42 Signaling	0.536	0.024	CDC42,EXOC1,MAPK9,SRC		Stearate Biosynthesis I (Animals)	1.16	0.0625	ELOVL2,MBOAT7,TECR
Superpathway of Methionine Degradation	0.541	0.027	MMUT		Endoplasmic Reticulum Stress Pathway	0.535	0.0476	CASP9		iCOS-iCOSL Signaling in T Helper Cells	1.16	0.045	AKT1,ITPR2,LCP2,PIK3C2A,SHC1
Notch Signaling	0.541	0.027	CNTN1		Tight Junction Signaling	0.532	0.0238	ACTA1,CDC42,PPP2CA,VAPA		HGF Signaling	1.16	0.045	AKT1,CCND1,PIK3C2A,PRKCD,PTGS2
Complement System	0.541	0.027	CFI		Cell Cycle: G1/S Checkpoint Regulation	0.524	0.0299	NRG1,TFDP1		Phospholipase C Signaling	1.15	0.035	ADCY6,AHNAK,GNG11,ITPR2,LCP2,PRKCD,RHOBTB2,RHOC,SHC1
HIF1α Signaling	0.539	0.0146	IGF1,TGFB2,VHL		Phosphatidylglycerol Biosynthesis II (Non-plastidic)	0.517	0.0455	CRLS1		IL-3 Signaling	1.15	0.0506	AKT1,PIK3C2A,PRKCD,SHC1
Role of PKR in Interferon Induction and Antiviral Response	0.538	0.0171	DNAJC3,MAPK8		Remodeling of Epithelial Adherens Junctions	0.516	0.0294	ACTA1,SRC		BEX2 Signaling Pathway	1.15	0.0506	AKT1,CCND1,SPP1,VEGFA
Role of Tissue Factor in Cancer	0.538	0.0171	ITGB1,PLCB1		Glucocorticoid Receptor Signaling	0.509	0.0208	CDK7,HSPA14,HSPA2,MAPK9,POLR2G,SMAD2,TAF11		GPCR-Mediated Nutrient Sensing in Enteroendocrine Cells	1.14	0.0446	ADCY6,GNAI2,GNG11,ITPR2,PRKCD
GP6 Signaling Pathway	0.527	0.0168	ADAM10,CALM1 (includes others)		GNRH Signaling	0.504	0.0231	CAMK2G,CDC42,MAPK9,SRC		IL-17 Signaling	1.13	0.05	AKT1,PIK3C2A,PTGS2,TIMP1
Breast Cancer Regulation by Stathmin1	0.526	0.0118	CHRM3,EDNRB,FZD3,GRM5,IGF1,PLCB1,TGFB2		Wnt/β-catenin Signaling	0.504	0.0231	CD44,PPP2CA,SRC,TLE4		Renal Cell Carcinoma Signaling	1.13	0.05	AKT1,PIK3C2A,SLC2A1,VEGFA
CD28 Signaling in T Helper Cells	0.523	0.0167	CALM1 (includes others),MAPK8		Role of Lipids/Lipid Rafts in the Pathogenesis of Influenza	0.502	0.0435	FDPS		Superpathway of D-myo-inositol (1,4,5)-trisphosphate Metabolism	1.12	0.087	BPNT1,ITPKA
April Mediated Signaling	0.521	0.0256	MAPK8		Superpathway of D-myo-inositol (1,4,5)-trisphosphate Metabolism	0.502	0.0435	IMPA1		Apelin Cardiac Fibroblast Signaling Pathway	1.12	0.087	AKT1,CCN2
Antiproliferative Role of TOB in T Cell Signaling	0.521	0.0256	TGFB2		Ethanol Degradation IV	0.502	0.0435	ACSS2		Melanoma Signaling	1.12	0.06	AKT1,CCND1,PIK3C2A
Inhibition of Matrix Metalloproteases	0.521	0.0256	ADAM10		T Cell Exhaustion Signaling Pathway	0.495	0.0229	MAPK9,PDK1,PPP2CA,SMAD2		Arsenate Detoxification I (Glutaredoxin)	1.11	0.25	PNP
Osteoarthritis Pathway	0.517	0.0142	FZD3,ITGB1,MEF2C		Small Cell Lung Cancer Signaling	0.491	0.0282	CASP9,TFDP1		Arginine Degradation I (Arginase Pathway)	1.11	0.25	ALDH4A1
Inhibition of ARE-Mediated mRNA Degradation Pathway	0.513	0.0164	MAPK6,PAPOLA		IL-22 Signaling	0.487	0.0417	MAPK9		Prolactin Signaling	1.11	0.0494	MYC,PIK3C2A,PRKCD,SHC1
B Cell Activating Factor Signaling	0.503	0.0244	MAPK8		Tumoricidal Function of Hepatic Natural Killer Cells	0.487	0.0417	CASP9		Relaxin Signaling	1.11	0.04	ADCY6,AKT1,GNAI2,GNG11,PIK3C2A,VEGFA
CCR3 Signaling in Eosinophils	0.503	0.0161	CALM1 (includes others),PLCB1		Actin Nucleation by ARP-WASP Complex	0.483	0.0278	CDC42,RAC3		NF-κB Activation by Viruses	1.1	0.0488	AKT1,ITGB5,PIK3C2A,PRKCD
Phagosome Formation	0.499	0.016	ITGB1,PLCB1		Ephrin B Signaling	0.483	0.0278	CDC42,RAC3		Phagosome Maturation	1.1	0.0397	CTSC,CTSF,CTSK,CTSS,CTSZ,PRDX5
MIF Regulation of Innate Immunity	0.495	0.0238	MAPK8		Caveolar-mediated Endocytosis Signaling	0.475	0.0274	ACTA1,SRC		fMLP Signaling in Neutrophils	1.09	0.0431	GNAI2,GNG11,ITPR2,PIK3C2A,PRKCD
Role of IL-17F in Allergic Inflammatory Airway Diseases	0.495	0.0238	IGF1		IL-17A Signaling in Gastric Cells	0.472	0.04	MAPK9		Tumoricidal Function of Hepatic Natural Killer Cells	1.09	0.0833	LYVE1,SRGN
Retinol Biosynthesis	0.495	0.0238	PNPLA3		Role of JAK family kinases in IL-6-type Cytokine Signaling	0.472	0.04	MAPK9		Glutathione Redox Reactions I	1.09	0.0833	GPX3,GSTP1
Actin Cytoskeleton Signaling	0.492	0.0138	ABI2,IQGAP1,ITGB1		Bupropion Degradation	0.472	0.04	CYP4X1		TCA Cycle II (Eukaryotic)	1.09	0.0833	ACO2,IDH3A
Atherosclerosis Signaling	0.489	0.0157	GLG1,PNPLA3		Hypoxia Signaling in the Cardiovascular System	0.467	0.027	LDHA,UBE2G1		Epithelial Adherens Junction Signaling	1.09	0.0395	AKT1,CTNND1,NECTIN1,TGFBR2,VCL,YES1
Reelin Signaling in Neurons	0.48	0.0155	ITGB1,MAPK8		14-3-3-mediated Signaling	0.465	0.0236	MAPK9,SNCA,SRC		Xenobiotic Metabolism CAR Signaling Pathway	1.08	0.037	ABCB1,ALDH1L1,ALDH4A1,ALDH7A1,ALDH9A1,GSTP1,PRKCD
Apelin Pancreas Signaling Pathway	0.478	0.0227	MAPK8		Angiopoietin Signaling	0.46	0.0267	CASP9,ELP1		PPARα/RXRα Activation	1.07	0.0368	ABCA1,ADCY6,ITGB5,MED23,NCOR2,SHC1,TGFBR2
iNOS Signaling	0.47	0.0222	CALM1 (includes others)		Estrogen-mediated S-phase Entry	0.458	0.0385	TFDP1		Renin-Angiotensin Signaling	1.07	0.0424	ADCY6,ITPR2,PIK3C2A,PRKCD,SHC1
IL-12 Signaling and Production in Macrophages	0.467	0.0152	MAPK8,TGFB2		Apelin Liver Signaling Pathway	0.458	0.0385	MAPK9		Lymphotoxin β Receptor Signaling	1.06	0.0566	AKT1,PIK3C2A,VCAM1
Role of Oct4 in Mammalian Embryonic Stem Cell Pluripotency	0.462	0.0217	MEF2A		GDNF Family Ligand-Receptor Interactions	0.452	0.0263	CDC42,MAPK9		Role of NANOG in Mammalian Embryonic Stem Cell Pluripotency	1.06	0.042	AKT1,BMP6,PIK3C2A,SHC1,SOX2
FAT10 Cancer Signaling Pathway	0.462	0.0217	TGFB2		Sertoli Cell-Sertoli Cell Junction Signaling	0.447	0.0216	ACTA1,CDC42,MAPK9,SRC		HIPPO signaling	1.05	0.0471	AMOT,TJP2,TP53BP2,YWHAE
PFKFB4 Signaling Pathway	0.462	0.0217	TGFB2		B Cell Receptor Signaling	0.447	0.0216	CAMK2G,CDC42,MAPK9,RASSF5		IL-4 Signaling	1.05	0.0471	AKT1,IL13RA1,PIK3C2A,SHC1
nNOS Signaling in Neurons	0.455	0.0213	CALM1 (includes others)		Antiproliferative Role of Somatostatin Receptor 2	0.445	0.026	SRC,SSTR2		ERK/MAPK Signaling	1.05	0.0363	DUSP1,H3-3A/H3-3B,HSPB1,MYC,PIK3C2A,PRKCD,SHC1
Ephrin A Signaling	0.455	0.0213	ADAM10		Dopamine Receptor Signaling	0.445	0.026	PPP2CA,QDPR		Transcriptional Regulatory Network in Embryonic Stem Cells	1.04	0.0556	FOXC1,H3-3A/H3-3B,SOX2
Triacylglycerol Degradation	0.455	0.0213	PNPLA3		Endothelin-1 Signaling	0.434	0.0213	CASP9,MAPK9,PLD6,SRC		Role of Macrophages, Fibroblasts and Endothelial Cells in Rheumatoid Arthritis	1.03	0.0321	AKT1,APC2,CCND1,CEBPD,FN1,MYC,PIK3C2A,PRKCD,VCAM1,VEGFA
Androgen Signaling	0.451	0.0147	CACNB4,CALM1 (includes others)		Production of Nitric Oxide and Reactive Oxygen Species in Macrophages	0.434	0.0213	CDC42,MAPK9,PPP2CA,RAC3		Estrogen-mediated S-phase Entry	1.03	0.0769	CCND1,MYC
Spliceosomal Cycle	0.447	0.0208	SF3B1		Regulation Of The Epithelial Mesenchymal Transition By Growth Factors Pathway	0.434	0.0213	CDC42,MAPK9,PDGFA,SMAD2		Tetrahydrofolate Salvage from 5,10-methenyltetrahydrofolate	1.02	0.2	MTHFD1
PI3K Signaling in B Lymphocytes	0.442	0.0145	CALM1 (includes others),PLCB1		BEX2 Signaling Pathway	0.432	0.0253	MAPK9,PPP2CA		Lysine Degradation II	1.02	0.2	ALDH7A1
Cell Cycle: G2/M DNA Damage Checkpoint Regulation	0.44	0.0204	MDM4		Xenobiotic Metabolism CAR Signaling Pathway	0.429	0.0212	GSTA4,HS3ST4,PPP2CA,SRC		Lysine Degradation V	1.02	0.2	ALDH7A1
TNFR1 Signaling	0.433	0.02	MAPK8		Role of BRCA1 in DNA Damage Response	0.425	0.025	BRCC3,UIMC1		Folate Polyglutamylation	1.02	0.2	MTHFD1
Amyloid Processing	0.433	0.02	CSNK1A1		Chemokine Signaling	0.425	0.025	CAMK2G,SRC		Adrenomedullin signaling pathway	1.01	0.0355	ADCY6,AKT1,C3,ITPR2,PIK3C2A,RAMP2,SHC1
Cardiac β-adrenergic Signaling	0.432	0.0142	PDE1A,PDE8B		Role of p14/p19ARF in Tumor Suppression	0.42	0.0345	NPM3		Unfolded protein response	1	0.0536	CEBPD,HSPA1A/HSPA1B,HSPA8
Type II Diabetes Mellitus Signaling	0.427	0.0141	CACNB4,MAPK8		Androgen Signaling	0.417	0.0221	CDK7,POLR2G,SRC		Gap Junction Signaling	1	0.0354	ADCY6,AKT1,GNAI2,ITPR2,PIK3C2A,PRKCD,TJP2
UVC-Induced MAPK Signaling	0.426	0.0196	MAPK8		ERK/MAPK Signaling	0.412	0.0207	MKNK1,PPP2CA,RAC3,SRC		Acute Myeloid Leukemia Signaling	1	0.0449	AKT1,CCND1,MYC,PIK3C2A
Aryl Hydrocarbon Receptor Signaling	0.424	0.014	MAPK8,TGFB2		LPS-stimulated MAPK Signaling	0.411	0.0244	CDC42,MAPK9		Prostate Cancer Signaling	0.971	0.044	AKT1,CCND1,GSTP1,PIK3C2A
UVB-Induced MAPK Signaling	0.42	0.0192	MAPK8		Hepatic Fibrosis Signaling Pathway	0.405	0.019	CDC42,MAPK9,PDGFA,PDK1,RAC3,SMAD2,TFRC		IL-1 Signaling	0.971	0.044	ADCY6,GNAI2,GNG11,TAB2
Insulin Secretion Signaling Pathway	0.416	0.0123	CHRM3,NAPG,PLCB1		Ovarian Cancer Signaling	0.402	0.0216	CD44,SRC,TFDP1		Cancer Drug Resistance By Drug Efflux	0.971	0.0517	ABCB1,AKT1,PTGS2
CD27 Signaling in Lymphocytes	0.413	0.0189	MAPK8		Acetone Degradation I (to Methylglyoxal)	0.398	0.0323	CYP4X1		14-3-3-mediated Signaling	0.967	0.0394	AKT1,PIK3C2A,PRKCD,VIM,YWHAE
Signaling by Rho Family GTPases	0.413	0.0123	IQGAP1,ITGB1,MAPK8		Gap Junction Signaling	0.393	0.0202	ACTA1,GJC1,SGSM3,SRC		Endocannabinoid Neuronal Synapse Pathway	0.955	0.0391	ADCY6,GNAI2,GNG11,GRIN1,PTGS2
Role of IL-17A in Arthritis	0.407	0.0185	MAPK8		Cardiac β-adrenergic Signaling	0.393	0.0213	MPPE1,PLD6,PPP2CA		Maturity Onset Diabetes of Young (MODY) Signaling	0.951	0.0508	APOC1,APOD,APOE
EGF Signaling	0.401	0.0182	MAPK8		Glutathione-mediated Detoxification	0.387	0.0312	GSTA4		UDP-N-acetyl-D-glucosamine Biosynthesis II	0.947	0.167	PGM3
Relaxin Signaling	0.398	0.0133	PDE1A,PDE8B		Ethanol Degradation II	0.387	0.0312	ACSS2		Adenine and Adenosine Salvage III	0.947	0.167	PNP
Coronavirus Pathogenesis Pathway	0.398	0.0133	MAPK8,TNPO1		Fatty Acid β-oxidation I	0.387	0.0312	HSD17B10		ErbB Signaling	0.936	0.0426	AKT1,PIK3C2A,PRKCD,SHC1
Epithelial Adherens Junction Signaling	0.391	0.0132	IQGAP1,TGFB2		PDGF Signaling	0.386	0.0233	PDGFA,SRC		FAK Signaling	0.921	0.0421	AKT1,CAPNS1,PIK3C2A,VCL
Role of Pattern Recognition Receptors in Recognition of Bacteria and Viruses	0.385	0.013	MAPK8,TGFB2		Aryl Hydrocarbon Receptor Signaling	0.383	0.021	GSTA4,SRC,TFDP1		IL-2 Signaling	0.921	0.0492	AKT1,PIK3C2A,SHC1
PKCθ Signaling in T Lymphocytes	0.382	0.0129	CACNB4,MAPK8		Ceramide Signaling	0.375	0.0227	DIABLO,PPP2CA		mTOR Signaling	0.903	0.0333	AKT1,FKBP1A,PIK3C2A,PRKCD,RHOBTB2,RHOC,VEGFA
Semaphorin Signaling in Neurons	0.373	0.0167	ITGB1		RANK Signaling in Osteoclasts	0.375	0.0227	MAPK9,SRC		Trehalose Degradation II (Trehalase)	0.883	0.143	HK2
Retinoic acid Mediated Apoptosis Signaling	0.373	0.0167	TNKS2		CTLA4 Signaling in Cytotoxic T Lymphocytes	0.369	0.0225	CLTA,PPP2CA		Androgen Signaling	0.876	0.0368	CCND1,GNAI2,GNG11,PRKCD,SHC1
eNOS Signaling	0.369	0.0126	CALM1 (includes others),CHRM3		Crosstalk between Dendritic Cells and Natural Killer Cells	0.369	0.0225	ACTA1,CAMK2G		Role of PI3K/AKT Signaling in the Pathogenesis of Influenza	0.876	0.0469	AKT1,GNAI2,PIK3C2A
IL-2 Signaling	0.367	0.0164	MAPK8		Regulation of IL-2 Expression in Activated and Anergic T Lymphocytes	0.369	0.0225	MAPK9,SMAD2		Neuropathic Pain Signaling In Dorsal Horn Neurons	0.854	0.0396	GRIN1,ITPR2,PIK3C2A,PRKCD
Autophagy	0.367	0.0164	ATG12		Cytotoxic T Lymphocyte-mediated Apoptosis of Target Cells	0.368	0.0294	CASP9		Ovarian Cancer Signaling	0.848	0.036	AKT1,CCND1,PIK3C2A,PTGS2,VEGFA
Activation of IRF by Cytosolic Pattern Recognition Receptors	0.357	0.0159	MAPK8		Inhibition of Angiogenesis by TSP1	0.368	0.0294	MAPK9		Pyridoxal 5'-phosphate Salvage Pathway	0.848	0.0455	PNPO,PRKCD,SGK1
Tec Kinase Signaling	0.353	0.0122	ITGB1,MAPK8		Retinoate Biosynthesis I	0.368	0.0294	AKR1C4		Hereditary Breast Cancer Signaling	0.839	0.0357	AKT1,ARID1A,CCND1,PIK3C2A,SMARCE1
IL-17A Signaling in Airway Cells	0.352	0.0156	MAPK8		TWEAK Signaling	0.359	0.0286	CASP9		MIF-mediated Glucocorticoid Regulation	0.839	0.0588	CD14,PTGS2
HMGB1 Signaling	0.35	0.0121	MAPK8,TGFB2		Prostate Cancer Signaling	0.358	0.022	CASP9,TFDP1		Insulin Receptor Signaling	0.839	0.0357	AKT1,PIK3C2A,PTPRF,SGK1,SHC1
CD40 Signaling	0.347	0.0154	MAPK8		Factors Promoting Cardiogenesis in Vertebrates	0.353	0.02	CAMK2G,MAPK9,SMAD2		Serotonin Degradation	0.833	0.0448	ALDH4A1,ALDH7A1,ALDH9A1
ErbB2-ErbB3 Signaling	0.347	0.0154	NRG3		Coronavirus Pathogenesis Pathway	0.353	0.02	CASP9,MAPK9,TFDP1		Role of Osteoblasts, Osteoclasts and Chondrocytes in Rheumatoid Arthritis	0.83	0.0318	AKT1,APC2,BMP6,CTSK,PIK3C2A,SPP1,TAB2
Netrin Signaling	0.347	0.0154	CACNB4		Estrogen Receptor Signaling	0.351	0.0183	ATP5F1C,CDK8,FBXO32,MCU,MED18,SRC		Histidine Degradation III	0.83	0.125	MTHFD1
Regulation of Cellular Mechanics by Calpain Protease	0.347	0.0154	ITGB1		mTOR Signaling	0.348	0.019	CDC42,PLD6,PPP2CA,RAC3		Superoxide Radicals Degradation	0.83	0.125	CAT
CXCR4 Signaling	0.344	0.012	MAPK8,PLCB1		Cell Cycle Regulation by BTG Family Proteins	0.341	0.027	PPP2CA		Salvage Pathways of Pyrimidine Deoxyribonucleotides	0.83	0.125	TK1
Calcium-induced T Lymphocyte Apoptosis	0.342	0.0152	CALM1 (includes others)		AMPK Signaling	0.334	0.0187	PPM1E,PPM1H,PPP2CA,RAB1A		Sphingomyelin Metabolism	0.83	0.125	SGMS1
Mitotic Roles of Polo-Like Kinase	0.342	0.0152	SLK		Systemic Lupus Erythematosus In T Cell Signaling Pathway	0.333	0.018	CASP9,CD44,CDC42,PDK1,PPP2CA,RAC3		Role of NFAT in Regulation of the Immune Response	0.821	0.0331	AKT1,GNAI2,GNG11,ITPR2,LCP2,PIK3C2A
Eicosanoid Signaling	0.342	0.0152	PNPLA3		Docosahexaenoic Acid (DHA) Signaling	0.333	0.0263	CASP9		Coagulation System	0.818	0.0571	F3,PROS1
Tight Junction Signaling	0.341	0.0119	NAPG,TGFB2		Neuregulin Signaling	0.332	0.0208	NRG1,SRC		Remodeling of Epithelial Adherens Junctions	0.818	0.0441	CBLL1,CTNND1,VCL
ErbB4 Signaling	0.337	0.0149	NRG3		April Mediated Signaling	0.324	0.0256	MAPK9		EIF2 Signaling	0.801	0.0312	AKT1,CCND1,EIF5B,MYC,PIK3C2A,SHC1,VEGFA
Cell Cycle: G1/S Checkpoint Regulation	0.337	0.0149	TGFB2		Antiproliferative Role of TOB in T Cell Signaling	0.324	0.0256	SMAD2		Hepatic Cholestasis	0.79	0.0324	ABCB1,ADCY6,CD14,PRKCD,SLCO1A2,TJP2
Mitochondrial Dysfunction	0.333	0.0117	MAPK8,MT-ND5		tRNA Charging	0.324	0.0256	FARSB		Sertoli Cell-Sertoli Cell Junction Signaling	0.79	0.0324	AKT1,ILK,NECTIN1,OCLN,TJP2,VCL
Nur77 Signaling in T Lymphocytes	0.333	0.0147	CALM1 (includes others)		UVA-Induced MAPK Signaling	0.321	0.0204	CASP9,MAPK9		Telomerase Signaling	0.788	0.0374	AKT1,MYC,PIK3C2A,SHC1
IL-10 Signaling	0.328	0.0145	MAPK8		Aldosterone Signaling in Epithelial Cells	0.321	0.019	DNAJC16,HSPA14,HSPA2		Folate Transformations I	0.783	0.111	MTHFD1
PI3K/AKT Signaling	0.321	0.0114	ITGB1,LIMS1		eNOS Signaling	0.317	0.0189	CASP9,HSPA14,HSPA2		Axonal Guidance Signaling	0.78	0.0269	AKT1,BMP6,EPHB3,GIT1,GNAI2,GNG11,NTRK3,PIK3C2A,PRKCD,RGS3,SDC2,SHC1,VEGFA
Growth Hormone Signaling	0.319	0.0141	IGF1		VEGF Signaling	0.317	0.0202	ACTA1,SRC		Growth Hormone Signaling	0.78	0.0423	IGF2,PIK3C2A,PRKCD
Basal Cell Carcinoma Signaling	0.314	0.0139	FZD3		Kinetochore Metaphase Signaling Pathway	0.307	0.0198	ANAPC5,SKA2		Regulation Of The Epithelial Mesenchymal Transition By Growth Factors Pathway	0.77	0.0319	AKT1,OCLN,PIK3C2A,SHC1,TGFBR2,VIM
Actin Nucleation by ARP-WASP Complex	0.314	0.0139	ITGB1		LPS/IL-1 Mediated Inhibition of RXR Function	0.303	0.0179	FABP5,GSTA4,HS3ST4,MAPK9		Basal Cell Carcinoma Signaling	0.767	0.0417	APC2,BMP6,DVL3
Acute Phase Response Signaling	0.311	0.0112	MAPK8,NOLC1		Breast Cancer Regulation by Stathmin1	0.303	0.0169	ARHGEF10,ARHGEF7,CAMK2G,GABBR1,GPR22,HRH1,HTR5A,PPP2CA,RAC3,SSTR2		Actin Nucleation by ARP-WASP Complex	0.767	0.0417	PPP1R12C,RHOBTB2,RHOC
Caveolar-mediated Endocytosis Signaling	0.311	0.0137	ITGB1		MIF Regulation of Innate Immunity	0.302	0.0238	MAPK9		Cardiac Hypertrophy Signaling (Enhanced)	0.767	0.0267	ADCY6,AKT1,DVL3,GNAI2,GNG11,HSPB1,IL13RA1,ITPR2,MYC,PIK3C2A,PRKCD,PTGS2,TGFBR2
NF-κB Signaling	0.311	0.0112	MAPK8,NTRK2		Triacylglycerol Biosynthesis	0.302	0.0238	CRLS1		Docosahexaenoic Acid (DHA) Signaling	0.762	0.0526	AKT1,PIK3C2A
Granulocyte Adhesion and Diapedesis	0.308	0.0111	GLG1,ITGB1		Xenobiotic Metabolism Signaling	0.298	0.0174	CAMK2G,GSTA4,HS3ST4,MAPK9,PPP2CA		Factors Promoting Cardiogenesis in Vertebrates	0.752	0.0333	BMP6,CCND1,MYC,PRKCD,TGFBR2
Estrogen-Dependent Breast Cancer Signaling	0.306	0.0135	IGF1		HMGB1 Signaling	0.296	0.0182	CDC42,MAPK9,RAC3		Antiproliferative Role of TOB in T Cell Signaling	0.745	0.0513	DPP7,TGFBR2
Leptin Signaling in Obesity	0.306	0.0135	PLCB1		Role of RIG1-like Receptors in Antiviral Innate Immunity	0.288	0.0227	DHX58		Inhibition of Matrix Metalloproteases	0.745	0.0513	SDC2,TIMP1
Hypoxia Signaling in the Cardiovascular System	0.306	0.0135	VHL		Systemic Lupus Erythematosus Signaling	0.288	0.0175	LSM5,PRPF40A,SNRNP40,SNRPB2		Systemic Lupus Erythematosus In B Cell Signaling Pathway	0.745	0.0291	AKT1,CCND1,MYC,PIK3C2A,PRKCD,RASGRP2,SHC1,YES1
TREM1 Signaling	0.302	0.0133	ITGB1		Apelin Pancreas Signaling Pathway	0.288	0.0227	MAPK9		Estrogen-Dependent Breast Cancer Signaling	0.742	0.0405	AKT1,CCND1,PIK3C2A
Dendritic Cell Maturation	0.301	0.0109	MAPK8,PLCB1		Sirtuin Signaling Pathway	0.287	0.0172	ACSS2,ATP5F1C,GLS,LDHA,PDK1		Leptin Signaling in Obesity	0.742	0.0405	ADCY6,AKT1,PIK3C2A
Toll-like Receptor Signaling	0.298	0.0132	MAPK8		Gαs Signaling	0.281	0.0187	HTR5A,SRC		Embryonic Stem Cell Differentiation into Cardiac Lineages	0.742	0.1	SOX2
Macropinocytosis Signaling	0.298	0.0132	ITGB1		CDK5 Signaling	0.277	0.0185	MAPK9,PPP2CA		Hypoxia Signaling in the Cardiovascular System	0.742	0.0405	AKT1,SUMO1,VEGFA
Hepatic Cholestasis	0.296	0.0108	MAPK8,TGFB2		Dermatan Sulfate Biosynthesis (Late Stages)	0.275	0.0217	HS3ST4		FcγRIIB Signaling in B Lymphocytes	0.73	0.04	AKT1,PIK3C2A,SHC1
VDR/RXR Activation	0.291	0.0128	TGFB2		FAT10 Cancer Signaling Pathway	0.275	0.0217	SMAD2		Angiopoietin Signaling	0.73	0.04	AKT1,PIK3C2A,TNIP1
Regulation Of The Epithelial Mesenchymal Transition By Growth Factors Pathway	0.288	0.0106	MAPK8,TGFB2		Ephrin A Signaling	0.268	0.0213	CDC42		NGF Signaling	0.721	0.0351	AKT1,PIK3C2A,PRKCD,SHC1
BEX2 Signaling Pathway	0.287	0.0127	MAPK8		Neuroinflammation Signaling Pathway	0.268	0.0167	GABBR1,GLS,GRIN2A,MAPK9,SNCA		GDNF Family Ligand-Receptor Interactions	0.719	0.0395	ITPR2,PIK3C2A,SHC1
IL-17 Signaling	0.283	0.0125	MAPK8		HGF Signaling	0.265	0.018	CDC42,MAPK9		Fc Epsilon RI Signaling	0.695	0.0342	AKT1,LCP2,PIK3C2A,PRKCD
Renal Cell Carcinoma Signaling	0.283	0.0125	VHL		Type I Diabetes Mellitus Signaling	0.265	0.018	CASP9,MAPK9		Role of PKR in Interferon Induction and Antiviral Response	0.695	0.0342	COLEC12,HSPA1A/HSPA1B,HSPA8,TAB2
Cyclins and Cell Cycle Regulation	0.279	0.0123	TGFB2		Spliceosomal Cycle	0.263	0.0208	PPIE		MIF Regulation of Innate Immunity	0.695	0.0476	CD14,PTGS2
Regulation of the Epithelial-Mesenchymal Transition Pathway	0.279	0.0104	FZD3,TGFB2		Chondroitin Sulfate Biosynthesis (Late Stages)	0.263	0.0208	HS3ST4		Insulin Secretion Signaling Pathway	0.682	0.0288	ADCY6,ITPR2,KCNB1,PIK3C2A,PRKCD,SLC2A1,YES1
Clathrin-mediated Endocytosis Signaling	0.277	0.0104	IGF1,ITGB1		Stearate Biosynthesis I (Animals)	0.263	0.0208	DHCR24		FLT3 Signaling in Hematopoietic Progenitor Cells	0.676	0.0375	AKT1,PIK3C2A,SHC1
Agranulocyte Adhesion and Diapedesis	0.277	0.0104	GLG1,ITGB1		Rac Signaling	0.261	0.0179	CD44,CDC42		JAK/Stat Signaling	0.676	0.0375	AKT1,PIK3C2A,SHC1
LPS-stimulated MAPK Signaling	0.276	0.0122	MAPK8		NGF Signaling	0.254	0.0175	CDC42,MAPK9		Guanosine Nucleotides Degradation III	0.672	0.0833	PNP
NF-κB Activation by Viruses	0.276	0.0122	ITGB1		Myc Mediated Apoptosis Signaling	0.251	0.02	CASP9		BER pathway	0.672	0.0833	XRCC1
RAR Activation	0.274	0.0103	MAPK8,TGFB2		Amyloid Processing	0.251	0.02	CAPN7		CD28 Signaling in T Helper Cells	0.67	0.0333	AKT1,ITPR2,LCP2,PIK3C2A
HER-2 Signaling in Breast Cancer	0.268	0.0119	ITGB1		Fc Epsilon RI Signaling	0.243	0.0171	MAPK9,RAC3		IL-23 Signaling Pathway	0.666	0.0455	AKT1,PIK3C2A
FGF Signaling	0.268	0.0119	MAPK8		Role of Tissue Factor in Cancer	0.243	0.0171	CDC42,SRC		Systemic Lupus Erythematosus In T Cell Signaling Pathway	0.66	0.0269	AKT1,CREM,EZR,GNAI2,MSN,PIK3C2A,RHOBTB2,RHOC,YES1
Regulation Of The Epithelial Mesenchymal Transition In Development Pathway	0.268	0.0119	FZD3		UVB-Induced MAPK Signaling	0.24	0.0192	MAPK9		LPS-stimulated MAPK Signaling	0.656	0.0366	CD14,PIK3C2A,PRKCD
Leukocyte Extravasation Signaling	0.268	0.0102	ITGB1,MAPK8		CD28 Signaling in T Helper Cells	0.233	0.0167	CDC42,MAPK9		HMGB1 Signaling	0.64	0.0303	AKT1,PIK3C2A,RHOBTB2,RHOC,VCAM1
BMP signaling pathway	0.265	0.0118	MAPK8		Role of IL-17A in Arthritis	0.23	0.0185	MAPK9		Urate Biosynthesis/Inosine 5'-phosphate Degradation	0.64	0.0769	PNP
PDGF Signaling	0.262	0.0116	MAPK8		IL-15 Production	0.229	0.0165	CLK2,SRC		Pregnenolone Biosynthesis	0.64	0.0769	CYP46A1
IL-8 Signaling	0.261	0.01	IQGAP1,MAPK8		G Beta Gamma Signaling	0.226	0.0164	CDC42,SRC		FAT10 Cancer Signaling Pathway	0.636	0.0435	AKT1,TGFBR2
Ceramide Signaling	0.256	0.0114	MAPK8		EGF Signaling	0.225	0.0182	SRC		Gαi Signaling	0.629	0.032	ADCY6,GNAI2,GNG11,SHC1
OX40 Signaling Pathway	0.249	0.0111	MAPK8		Chondroitin Sulfate Biosynthesis	0.22	0.0179	HS3ST4		PDGF Signaling	0.616	0.0349	MYC,PIK3C2A,SHC1
IL-1 Signaling	0.246	0.011	MAPK8		Role of CHK Proteins in Cell Cycle Checkpoint Control	0.215	0.0175	PPP2CA		DNA Double-Strand Break Repair by Non-Homologous End Joining	0.613	0.0714	XRCC1
Regulation of Actin-based Motility by Rho	0.237	0.0106	ITGB1		Nicotine Degradation III	0.215	0.0175	CYP4X1		RANK Signaling in Osteoclasts	0.597	0.0341	AKT1,PIK3C2A,TAB2
FAK Signaling	0.234	0.0105	ITGB1		MSP-RON Signaling Pathway	0.211	0.0172	ACTA1		Cell Cycle: G2/M DNA Damage Checkpoint Regulation	0.597	0.0408	HIPK2,YWHAE
AMPK Signaling	0.233	0.00935	CHRM3,HMGCR		Cancer Drug Resistance By Drug Efflux	0.211	0.0172	PDK1		White Adipose Tissue Browning Pathway	0.597	0.031	ADCY6,KDR,SLC16A1,VEGFA
α-Adrenergic Signaling	0.231	0.0104	CALM1 (includes others)		Dermatan Sulfate Biosynthesis	0.206	0.0169	HS3ST4		CTLA4 Signaling in Cytotoxic T Lymphocytes	0.588	0.0337	AKT1,LCP2,PIK3C2A
Kinetochore Metaphase Signaling Pathway	0.218	0.0099	CENPP		Endometrial Cancer Signaling	0.202	0.0167	CASP9		GNRH Signaling	0.587	0.0289	ADCY6,GNAI2,GNG11,ITPR2,PRKCD
SAPK/JNK Signaling	0.215	0.0098	MAPK8		Retinoic acid Mediated Apoptosis Signaling	0.202	0.0167	CASP9		Adenosine Nucleotides Degradation II	0.587	0.0667	PNP
Chronic Myeloid Leukemia Signaling	0.213	0.00971	TGFB2		Melatonin Degradation I	0.202	0.0167	CYP4X1		Histidine Degradation VI	0.587	0.0667	CYP46A1
Mouse Embryonic Stem Cell Pluripotency	0.213	0.00971	FZD3		SPINK1 Pancreatic Cancer Pathway	0.202	0.0167	SMAD2		Amyloid Processing	0.585	0.04	AKT1,CAPNS1
Sumoylation Pathway	0.213	0.00971	MAPK8		Synaptic Long Term Potentiation	0	0.0155	CAMK2G,GRIN2A		T Cell Exhaustion Signaling Pathway	0.575	0.0286	AKT1,KDR,PIK3C2A,TGFBR2,VEGFA
NER Pathway	0.213	0.00971	XPA		Synaptic Long Term Depression	0	0.00529	PPP2CA		Chondroitin Sulfate Degradation (Metazoa)	0.562	0.0625	CEMIP
PD-1, PD-L1 cancer immunotherapy pathway	0.206	0.00943	TGFB2		PPARα/RXRα Activation	0	0.00526	SMAD2		Parkinson's Signaling	0.562	0.0625	SEPTIN5
Virus Entry via Endocytic Pathways	0.203	0.00935	ITGB1		p53 Signaling	0	0.0102	RPRM		Acute Phase Response Signaling	0.551	0.0279	AKT1,C3,FN1,RBP4,SHC1
Gαs Signaling	0.203	0.00935	CHRM3		Acute Phase Response Signaling	0	0.00559	MAPK9		CCR5 Signaling in Macrophages	0.545	0.0319	GNAI2,GNG11,PRKCD
Oxidative Phosphorylation	0.198	0.00917	MT-ND5		Hepatic Cholestasis	0	0.00541	MAPK9		Melanocyte Development and Pigmentation Signaling	0.545	0.0319	ADCY6,PIK3C2A,SHC1
Glucocorticoid Receptor Signaling	0	0.00595	MAPK8,TGFB2		LXR/RXR Activation	0	0.00826	FDFT1		Ubiquinol-10 Biosynthesis (Eukaryotic)	0.541	0.0588	CYP46A1
Natural Killer Cell Signaling	0	0.00508	ITGB1		Hepatic Fibrosis / Hepatic Stellate Cell Activation	0	0.0108	PDGFA,SMAD2		γ-linolenate Biosynthesis II (Animals)	0.541	0.0588	CYB5R3
Fc Epsilon RI Signaling	0	0.00855	MAPK8		VDR/RXR Activation	0	0.0128	PDGFA		Dermatan Sulfate Degradation (Metazoa)	0.541	0.0588	CEMIP
LPS/IL-1 Mediated Inhibition of RXR Function	0	0.00446	MAPK8		FXR/RXR Activation	0	0.00794	MAPK9		D-myo-inositol (1,4,5)-trisphosphate Degradation	0.541	0.0588	BPNT1
LXR/RXR Activation	0	0.00826	HMGCR		Erythropoietin Signaling	0	0.0132	SRC		Role of IL-17A in Arthritis	0.538	0.037	PIK3C2A,PTGS2
FXR/RXR Activation	0	0.00794	MAPK8		IL-12 Signaling and Production in Macrophages	0	0.00758	MAPK9		GABA Receptor Signaling	0.536	0.0316	ADCY6,ALDH9A1,SLC6A1
Airway Pathology in Chronic Obstructive Pulmonary Disease	0	0.00847	TGFB2		Role of Pattern Recognition Receptors in Recognition of Bacteria and Viruses	0	0.00649	MAPK9		cAMP-mediated signaling	0.526	0.0263	ADCY6,AKAP12,AKAP17A,CREM,DUSP1,GNAI2
IL-15 Production	0	0.00826	NTRK2		Role of NFAT in Regulation of the Immune Response	0	0.00552	ELP1		Bladder Cancer Signaling	0.521	0.0309	CCND1,MYC,VEGFA
Renin-Angiotensin Signaling	0	0.00847	MAPK8		FcγRIIB Signaling in B Lymphocytes	0	0.0133	MAPK9		1D-myo-inositol Hexakisphosphate Biosynthesis II (Mammalian)	0.52	0.0556	ITPKA
Thrombin Signaling	0	0.00481	PLCB1		NF-κB Activation by Viruses	0	0.0122	ELP1		Purine Nucleotides Degradation II (Aerobic)	0.52	0.0556	PNP
iCOS-iCOSL Signaling in T Helper Cells	0	0.00901	CALM1 (includes others)		CCR5 Signaling in Macrophages	0	0.0106	MAPK9		D-myo-inositol (1,3,4)-trisphosphate Biosynthesis	0.52	0.0556	ITPKA
Role of NANOG in Mammalian Embryonic Stem Cell Pluripotency	0	0.0084	FZD3		IL-17 Signaling	0	0.0125	MAPK9		FAT10 Signaling Pathway	0.52	0.0556	UBA1
Type I Diabetes Mellitus Signaling	0	0.00901	MAPK8		fMLP Signaling in Neutrophils	0	0.00862	CDC42		Cardiac β-adrenergic Signaling	0.516	0.0284	ADCY6,AKAP12,AKAP17A,GNG11
Production of Nitric Oxide and Reactive Oxygen Species in Macrophages	0	0.00532	MAPK8		IL-15 Signaling	0	0.0133	RAC3		CNTF Signaling	0.506	0.0351	AKT1,PIK3C2A
p70S6K Signaling	0	0.00775	PLCB1		Dendritic Cell Maturation	0	0.00546	MAPK9		Glutamate Receptor Signaling	0.506	0.0351	GNG11,GRIN1
G Beta Gamma Signaling	0	0.0082	CACNB4		Melatonin Signaling	0	0.0139	CAMK2G		Xenobiotic Metabolism General Signaling Pathway	0.503	0.028	AKT1,GSTP1,PIK3C2A,PRKCD
Sphingosine-1-phosphate Signaling	0	0.00855	PLCB1		Cellular Effects of Sildenafil (Viagra)	0	0.00763	ACTA1		GADD45 Signaling	0.5	0.0526	CCND1
Systemic Lupus Erythematosus Signaling	0	0.00437	SNRPD3		Relaxin Signaling	0	0.0133	MPPE1,PLD6		DNA damage-induced 14-3-3σ Signaling	0.5	0.0526	AKT1
RhoA Signaling	0	0.00813	IGF1		Renin-Angiotensin Signaling	0	0.00847	MAPK9		Apelin Muscle Signaling Pathway	0.5	0.0526	AKT1
Ovarian Cancer Signaling	0	0.00719	FZD3		Cardiac Hypertrophy Signaling	0	0.0125	CDC42,MAPK9,RAC3		NRF2-mediated Oxidative Stress Response	0.495	0.0265	AKT1,CAT,GSTP1,PIK3C2A,PRKCD
Regulation of eIF4 and p70S6K Signaling	0	0.00637	ITGB1		iCOS-iCOSL Signaling in T Helper Cells	0	0.00901	CAMK2G		SAPK/JNK Signaling	0.484	0.0294	GNG11,PIK3C2A,SHC1
P2Y Purigenic Receptor Signaling Pathway	0	0.00787	PLCB1		Human Embryonic Stem Cell Pluripotency	0	0.0148	PDGFA,SMAD2		CDP-diacylglycerol Biosynthesis I	0.481	0.05	MBOAT7
NGF Signaling	0	0.00877	MAPK8		Melanocyte Development and Pigmentation Signaling	0	0.0106	SRC		The Visual Cycle	0.481	0.05	RDH10
RhoGDI Signaling	0	0.00556	ITGB1		CREB Signaling in Neurons	0	0.0145	CAMK2G,GRIN2A,POLR2G		Regulation of the Epithelial-Mesenchymal Transition Pathway	0.479	0.026	AKT1,DVL3,PIK3C2A,RBPJ,TGFBR2
Adipogenesis pathway	0	0.00746	FZD3		Renal Cell Carcinoma Signaling	0	0.0125	CDC42		Semaphorin Signaling in Neurons	0.476	0.0333	RHOBTB2,RHOC
Estrogen Receptor Signaling	0	0.00915	IGF1,PLCB1,THRAP3		Thyroid Cancer Signaling	0	0.0127	PDK1		Sumoylation Pathway	0.476	0.0291	RHOBTB2,RHOC,SUMO1
ERK/MAPK Signaling	0	0.00518	ITGB1		Bladder Cancer Signaling	0	0.0103	TFDP1		PPAR Signaling	0.47	0.0288	NCOR2,PTGS2,SHC1
Xenobiotic Metabolism Signaling	0	0.00697	DNAJC7,MAPK8		Type II Diabetes Mellitus Signaling	0	0.00704	MAPK9		Coronavirus Pathogenesis Pathway	0.461	0.0267	CCND1,EEF1A2,PTGS2,TGFBR2
Insulin Receptor Signaling	0	0.00714	MAPK8		Chronic Myeloid Leukemia Signaling	0	0.00971	TFDP1		PD-1, PD-L1 cancer immunotherapy pathway	0.456	0.0283	AKT1,LCP2,PIK3C2A
IL-6 Signaling	0	0.008	MAPK8		p70S6K Signaling	0	0.0155	PPP2CA,SRC		Natural Killer Cell Signaling	0.455	0.0254	AKT1,HSPA1A/HSPA1B,HSPA8,LCP2,PIK3C2A
Phagosome Maturation	0	0.00662	NAPG		ERK5 Signaling	0	0.0139	SRC		Virus Entry via Endocytic Pathways	0.449	0.028	ITGB5,PIK3C2A,PRKCD
T Cell Exhaustion Signaling Pathway	0	0.00571	MAPK8		EIF2 Signaling	0	0.0134	ACTA1,RPL7A,RPL7L1		Polyamine Regulation in Colon Cancer	0.449	0.0455	MYC
Systemic Lupus Erythematosus In B Cell Signaling Pathway	0	0.00727	CALM1 (includes others),TGFB2		Hereditary Breast Cancer Signaling	0	0.0143	DDB2,POLR2G		Phosphatidylglycerol Biosynthesis II (Non-plastidic)	0.449	0.0455	MBOAT7
White Adipose Tissue Browning Pathway	0	0.00775	CACNB4		RhoA Signaling	0	0.0163	ACTA1,SEPTIN4		Methionine Degradation I (to Homocysteine)	0.449	0.0455	AHCYL1
HOTAIR Regulatory Pathway	0	0.00625	ATXN1		Role of Osteoblasts, Osteoclasts and Chondrocytes in Rheumatoid Arthritis	0	0.0136	CASP9,MAPK9,SRC		Gαs Signaling	0.449	0.028	ADCY6,ADD3,GNG11
Xenobiotic Metabolism General Signaling Pathway	0	0.00699	MAPK8		Atherosclerosis Signaling	0	0.00787	PDGFA		Paxillin Signaling	0.442	0.0278	ITGB5,PIK3C2A,VCL
Xenobiotic Metabolism CAR Signaling Pathway	0	0.00529	DNAJC7		Protein Kinase A Signaling	0	0.015	ANAPC5,CAMK2G,MPPE1,PLD6,PTPN5,PTPRD		IL-17A Signaling in Airway Cells	0.441	0.0312	AKT1,PIK3C2A
Xenobiotic Metabolism PXR Signaling Pathway	0	0.00521	DNAJC7		Role of Macrophages, Fibroblasts and Endothelial Cells in Rheumatoid Arthritis	0	0.0128	CAMK2G,MAPK9,PDGFA,SRC		PXR/RXR Activation	0.432	0.0308	ABCB1,AKT1
Semaphorin Neuronal Repulsive Signaling Pathway	0	0.00769	ITGB1		Regulation of eIF4 and p70S6K Signaling	0	0.0127	MKNK1,PPP2CA		CD40 Signaling	0.432	0.0308	PIK3C2A,PTGS2
					Role of NFAT in Cardiac Hypertrophy	0	0.014	CAMK2G,MAPK9,SRC		Calcium-induced T Lymphocyte Apoptosis	0.424	0.0303	ITPR2,PRKCD
					IL-1 Signaling	0	0.011	MAPK9		Eicosanoid Signaling	0.424	0.0303	PTGDS,PTGS2
					PKCθ Signaling in T Lymphocytes	0	0.0129	CAMK2G,RAC3		IL-22 Signaling	0.419	0.0417	AKT1
					Role of MAPK Signaling in the Pathogenesis of Influenza	0	0.0125	MAPK9		Cysteine Biosynthesis III (mammalia)	0.419	0.0417	AHCYL1
					Role of PI3K/AKT Signaling in the Pathogenesis of Influenza	0	0.0156	CASP9		Vitamin-C Transport	0.419	0.0417	SLC2A1
					OX40 Signaling Pathway	0	0.0111	MAPK9		Cell Cycle: G1/S Checkpoint Regulation	0.416	0.0299	CCND1,MYC
					PI3K Signaling in B Lymphocytes	0	0.00725	CAMK2G		Bupropion Degradation	0.406	0.04	CYP2J2
					IL-17A Signaling in Airway Cells	0	0.0156	MAPK9		Role of JAK1 and JAK3 in γc Cytokine Signaling	0.4	0.029	PIK3C2A,SHC1
					Dopamine-DARPP32 Feedback in cAMP Signaling	0	0.0123	GRIN2A,PPP2CA		SPINK1 General Cancer Pathway	0.4	0.029	AKT1,PIK3C2A
					Telomerase Signaling	0	0.00935	PPP2CA		Neuroprotective Role of THOP1 in Alzheimer's Disease	0.394	0.0259	CFD,THOP1,YWHAE
					ErbB2-ErbB3 Signaling	0	0.0154	NRG1		Airway Pathology in Chronic Obstructive Pulmonary Disease	0.383	0.0254	APOD,PTGDS,RBP4
					ErbB4 Signaling	0	0.0149	NRG1		Melatonin Signaling	0.379	0.0278	GNAI2,PRKCD
					Heparan Sulfate Biosynthesis	0	0.0128	HS3ST4		Inhibition of ARE-Mediated mRNA Degradation Pathway	0.362	0.0246	AKT1,YWHAE,ZFP36L1
					Heparan Sulfate Biosynthesis (Late Stages)	0	0.0141	HS3ST4		Mitochondrial Dysfunction	0.358	0.0234	ACO2,CAT,CYB5R3,PRDX5
					Phospholipases	0	0.0156	PLD6		Role of p14/p19ARF in Tumor Suppression	0.357	0.0345	PIK3C2A
					Nicotine Degradation II	0	0.0154	CYP4X1		Toll-like Receptor Signaling	0.351	0.0263	CD14,TAB2
					Superpathway of Melatonin Degradation	0	0.0154	CYP4X1		Antiproliferative Role of Somatostatin Receptor 2	0.345	0.026	GNG11,PIK3C2A
					Gαi Signaling	0	0.016	GABBR1,SRC		G-Protein Coupled Receptor Signaling	0.345	0.0221	ADCY6,AKT1,DUSP1,GNAI2,PIK3C2A,SHC1
					Agranulocyte Adhesion and Diapedesis	0	0.0104	ACTA1,HRH1		Protein Ubiquitination Pathway	0.342	0.022	HSPA1A/HSPA1B,HSPA8,HSPB1,THOP1,UBA1,USP53
					Granulocyte Adhesion and Diapedesis	0	0.00556	HRH1		Role of Wnt/GSK-3β Signaling in the Pathogenesis of Influenza	0.338	0.0256	APC2,DVL3
					Regulation of the Epithelial-Mesenchymal Transition Pathway	0	0.00521	SMAD2		G Protein Signaling Mediated by Tubby	0.335	0.0323	GNG11
					Sperm Motility	0	0.00897	CLK2,SRC		Acetone Degradation I (to Methylglyoxal)	0.335	0.0323	CYP2J2
					STAT3 Pathway	0	0.0148	MAPK9,SRC		Synaptic Long Term Potentiation	0.326	0.0233	GRIN1,ITPR2,PRKCD
					Adipogenesis pathway	0	0.00746	CDK7		Role of BRCA1 in DNA Damage Response	0.326	0.025	ARID1A,SMARCE1
					PI3K/AKT Signaling	0	0.00571	PPP2CA		Role of MAPK Signaling in the Pathogenesis of Influenza	0.326	0.025	AKT1,PTGS2
					GABA Receptor Signaling	0	0.0105	GABBR1		Chemokine Signaling	0.326	0.025	CCL24,GNAI2
					Neurotrophin/TRK Signaling	0	0.0132	CDC42		Glutathione-mediated Detoxification	0.325	0.0312	GSTP1
					PPAR Signaling	0	0.00962	PDGFA		Gα12/13 Signaling	0.321	0.0231	AKT1,CDH22,PIK3C2A
					IGF-1 Signaling	0	0.00962	CASP9		Circadian Rhythm Signaling	0.316	0.0303	GRIN1
					p38 MAPK Signaling	0	0.00847	MKNK1		IL-9 Signaling	0.316	0.0303	PIK3C2A
					T Cell Receptor Signaling	0	0.00952	RASGRP1		PEDF Signaling	0.314	0.0244	AKT1,PIK3C2A
					IL-6 Signaling	0	0.008	MAPK9		Dendritic Cell Maturation	0.309	0.0219	AKT1,CD58,PIK3C2A,TREM2
					BMP signaling pathway	0	0.0118	MAPK9		Role of JAK2 in Hormone-like Cytokine Signaling	0.307	0.0294	SHC1
					Gustation Pathway	0	0.013	MPPE1,PLD6		Retinoate Biosynthesis I	0.307	0.0294	RDH10
					Phagosome Formation	0	0.016	CDC42,RAC3		FGF Signaling	0.304	0.0238	AKT1,PIK3C2A
					Phagosome Maturation	0	0.0132	DYNC1LI1,PRDX2		Regulation Of The Epithelial Mesenchymal Transition In Development Pathway	0.304	0.0238	DVL3,RBPJ
					PD-1, PD-L1 cancer immunotherapy pathway	0	0.00943	RASGRP1		B Cell Receptor Signaling	0.301	0.0216	AKT1,APBB1IP,PIK3C2A,SHC1
					Osteoarthritis Pathway	0	0.00948	CASP9,SMAD2		DNA Methylation and Transcriptional Repression Signaling	0.298	0.0286	H3-3A/H3-3B
					Adrenomedullin signaling pathway	0	0.0102	ADM,MAPK9		IL-17A Signaling in Fibroblasts	0.298	0.0286	CEBPD
					Endocannabinoid Neuronal Synapse Pathway	0	0.0156	GRIN2A,MAPK9		Iron homeostasis signaling pathway	0.292	0.0219	ACO2,BMP6,MCOLN1
					Endocannabinoid Cancer Inhibition Pathway	0	0.014	CASP9,SRC		Synaptic Long Term Depression	0.287	0.0212	CRH,GNAI2,ITPR2,PRKCD
					Apelin Adipocyte Signaling Pathway	0	0.0122	MAPK9		PI3K Signaling in B Lymphocytes	0.287	0.0217	AKT1,C3,ITPR2
					Apelin Cardiomyocyte Signaling Pathway	0	0.0101	MAPK9		Sirtuin Signaling Pathway	0.287	0.0206	ABCA1,AKT1,H3-3A/H3-3B,MYC,SLC2A1,ZIC2
					Apelin Endothelial Signaling Pathway	0	0.0087	MAPK9		Ceramide Signaling	0.282	0.0227	AKT1,PIK3C2A
					Cardiac Hypertrophy Signaling (Enhanced)	0	0.0123	CAMK2G,MAPK9,MKNK1,MPPE1,PDK1,PLD6		Cell Cycle Regulation by BTG Family Proteins	0.281	0.027	CCND1
					Systemic Lupus Erythematosus In B Cell Signaling Pathway	0	0.0109	RAC3,RASGRP1,SRC		Superpathway of Methionine Degradation	0.281	0.027	AHCYL1
					White Adipose Tissue Browning Pathway	0	0.0155	FNDC5,LDHA		Notch Signaling	0.281	0.027	RBPJ
					Inhibition of ARE-Mediated mRNA Degradation Pathway	0	0.0082	PPP2CA		Type II Diabetes Mellitus Signaling	0.271	0.0211	AKT1,PIK3C2A,PRKCD
					HOTAIR Regulatory Pathway	0	0.00625	CD44		Regulation of Actin-based Motility by Rho	0.253	0.0213	RHOBTB2,RHOC
					Necroptosis Signaling Pathway	0	0.0127	CAMK2G,CAPN7		Mechanisms of Viral Exit from Host Cells	0.252	0.0244	PRKCD
					Xenobiotic Metabolism General Signaling Pathway	0	0.014	GSTA4,MAPK9		Estrogen Biosynthesis	0.252	0.0244	CYP2J2
					Xenobiotic Metabolism AHR Signaling Pathway	0	0.0118	GSTA4		Intrinsic Prothrombin Activation Pathway	0.246	0.0238	PROS1
					Xenobiotic Metabolism PXR Signaling Pathway	0	0.0156	CAMK2G,GSTA4,HS3ST4		Retinol Biosynthesis	0.246	0.0238	RDH10
					Insulin Secretion Signaling Pathway	0	0.0123	CAMK2G,NALCN,SRC		TGF-β Signaling	0.245	0.0208	TFE3,TGFBR2
					Semaphorin Neuronal Repulsive Signaling Pathway	0	0.00769	CD44		Oncostatin M Signaling	0.239	0.0233	SHC1
					GM-CSF Signaling	0	0.0143	CAMK2G		Serotonin Receptor Signaling	0.239	0.0233	ADCY6
										Salvage Pathways of Pyrimidine Ribonucleotides	0.236	0.0204	PRKCD,SGK1
										Apelin Pancreas Signaling Pathway	0.233	0.0227	PIK3C2A
										iNOS Signaling	0.226	0.0222	CD14
										PFKFB4 Signaling Pathway	0.22	0.0217	HK2
										Ephrin A Signaling	0.215	0.0213	PIK3C2A
										Spliceosomal Cycle	0.21	0.0208	HSPA8
										Myc Mediated Apoptosis Signaling	0.199	0.02	MYC
										IL-10 Signaling	0	0.0145	CD14
										Caveolar-mediated Endocytosis Signaling	0	0.0137	ITGB5
										Role of Pattern Recognition Receptors in Recognition of Bacteria and Viruses	0	0.0195	C3,PIK3C2A,PRKCD
										TREM1 Signaling	0	0.0133	AKT1
										T Helper Cell Differentiation	0	0.0137	TGFBR2
										Cellular Effects of Sildenafil (Viagra)	0	0.0153	ADCY6,ITPR2
										Agrin Interactions at Neuromuscular Junction	0	0.0128	LAMB1
										CDK5 Signaling	0	0.0185	ADCY6,LAMB1
										Crosstalk between Dendritic Cells and Natural Killer Cells	0	0.0112	TREM2
										Systemic Lupus Erythematosus Signaling	0	0.0175	AKT1,CREM,PIK3C2A,PRPF38B
										Cdc42 Signaling	0	0.012	APC2,IQGAP2
										Rac Signaling	0	0.0179	IQGAP2,PIK3C2A
										Altered T Cell and B Cell Signaling in Rheumatoid Arthritis	0	0.0111	SPP1
										Regulation of eIF4 and p70S6K Signaling	0	0.0191	AKT1,PIK3C2A,SHC1
										Breast Cancer Regulation by Stathmin1	0	0.0186	ADGRA2,ADGRB1,ADGRG6,BMP6,CCND1,CX3CR1,GNG11,PIK3C2A,PRKCD,SHC1,VEGFA
										Regulation of IL-2 Expression in Activated and Anergic T Lymphocytes	0	0.0112	TGFBR2
										Nur77 Signaling in T Lymphocytes	0	0.0147	PRKCD
										PKCθ Signaling in T Lymphocytes	0	0.0129	LCP2,PIK3C2A
										MSP-RON Signaling Pathway	0	0.0172	PIK3C2A
										Cyclins and Cell Cycle Regulation	0	0.0123	CCND1
										Nicotine Degradation III	0	0.0175	CYP2J2
										Melatonin Degradation I	0	0.0167	CYP2J2
										Nicotine Degradation II	0	0.0154	CYP2J2
										Superpathway of Melatonin Degradation	0	0.0154	CYP2J2
										Antioxidant Action of Vitamin C	0	0.00917	SLC2A1
										UVA-Induced MAPK Signaling	0	0.0102	PIK3C2A
										UVC-Induced MAPK Signaling	0	0.0196	PRKCD
										PCP pathway	0	0.0167	DVL3
										Wnt/Ca+ pathway	0	0.0161	DVL3
										Death Receptor Signaling	0	0.011	HSPB1
										Dopamine Receptor Signaling	0	0.013	ADCY6
										Apoptosis Signaling	0	0.0101	CAPNS1
										T Cell Receptor Signaling	0	0.019	LCP2,PIK3C2A
										BMP signaling pathway	0	0.0118	BMP6
										Gustation Pathway	0	0.0195	ADCY6,GNG11,ITPR2
										Th1 and Th2 Activation Pathway	0	0.0117	PIK3C2A,TGFBR2
										Th1 Pathway	0	0.00826	PIK3C2A
										Th2 Pathway	0	0.0147	PIK3C2A,TGFBR2
										SPINK1 Pancreatic Cancer Pathway	0	0.0167	TGFBR2
										NER Pathway	0	0.0194	H3-3A/H3-3B,XRCC1
										Semaphorin Neuronal Repulsive Signaling Pathway	0	0.0154	AKT1,PIK3C2A
										Calcium Signaling	0	0.00971	GRIN1,ITPR2
