# Supplementary material for: Functional and molecular characterization of a non-human primate model of autism spectrum disorder shows similarity with the human disease
Source: Nat Commun. 2021 Sep 15;12:5388. doi: 10.1038/s41467-021-25487-6 (PMC8443557; doi:10.1038/s41467-021-25487-6)
Supplement: Supplementary file 9 — Source Data [file 41467_2021_25487_MOESM9_ESM.xlsx]

## Sheet: Fig. 1
Fig. 1c							Fig. 1e							Fig. 1e							Fig. 1g							Fig. 1g							Fig. 1i							Fig. 1j							Fig. 1h
Spine density (microm-1)							mEPSC frequency (Hz)							mEPSC amplitude (pA)							mIPSC frequency (Hz)							mIPSC amplitude (pA)							Miniature E/I ratio							Evoked E/I ratio							logFC
0M UE	0M VPA	3M UE	3M VPA	6M UE	6M VPA		0M UE	0M VPA	3M UE	3M VPA	6M UE	6M VPA		0M UE	0M VPA	3M UE	3M VPA	6M UE	6M VPA		0M UE	0M VPA	3M UE	3M VPA	6M UE	6M VPA		0M UE	0M VPA	3M UE	3M VPA	6M UE	6M VPA		0M UE	0M VPA	3M UE	3M VPA	6M UE	6M VPA		0M UE	0M VPA	3M UE	3M VPA	6M UE	6M VPA
1.95122	0.640244	2.47934	2.44444	1.9469	2.26891		0.117132	0.302812	5.9556	3.39849	7.29595	6.96712		13.8481	8.52841	7.72104	6.61868	7.14694	8.65205		0.177342	0.172983	6.75997	5.34468	4.87128	11.0424		14.4718	16.205	13.7318	12.6224	16.438	17.4583		0.660487	1.75053	0.881009	0.635864	0.773685	0.630945		0.190276	0.248084	0.46421	0.184347	0.45325	0.307475		0M
1.5894	0.629921	1.78571	2.64706	1.76923	1.89441		0.219273	0.0960081	4.66058	3.57261	4.55569	6.22329		9.158	9.25922	8.23921	6.7781	6.1921	7.77577		0.176708	0.073015	5.85791	4.51177	9.43013	8.9738		15.3296	19.0358	11.0379	14.4435	17.4526	17.0645		1.24088	1.31491	0.795604	0.791843	0.723745	0.675581		0.685165	0.429054	0.848035	0.418122	0.235124	0.209911		3M
1.47287	0.434783	1.92118	1.73759	1.60156	2.0362		0.46761	0.109061	10.4752	8.06239	5.36921	5.38088		12.3654	12.1838	10.2313	7.92569	8.82878	8.15446		0.332696	0.170667	6.77218	6.41308	8.21122	9.7647		14.9349	18.5678	16.8515	15.0805	17.2939	16.2406		1.40552	0.639029	1.5468	0.801411	0.807395	0.651414		0.365262	0.360703	0.580916	0.121283	0.314786	0.196433		6M
0.993789	0.631068	2.47232	1.38528	1.40845	1.42857		0.0760593	0.468672	7.94545	4.61728	6.82371	8.44919		15.6259	8.99908	8.43144	6.48182	7.87165	6.13297		0.117519	0.307712	9.21591	5.76144	7.54586	7.96481		10.9223	12.097	16.1696	15.0969	12.0703	12.5587		0.647209	1.52309	0.862145	0.885006	0.730612	0.794503		0.205718	0.179679	0.299732	0.228257	0.334114	0.338968
0.909091	0.631068	1.71642	2.19124	1.75627	2.02381		1.7308	0.914348	4.42761	6.0772	7.16212	7.00038		9.20767	11.1172	7.39415	6.59898	6.88968	7.70486		0.325287	0.562828	6.25742	4.18687	8.02632	8.16809		10.3976	12.7666	14.0477	16.5678	12.2161	16.2824		5.32084	3.82488	0.808012	0.816746	0.49301	1.03425		0.268272	0.730505	1.12008	0.387076	0.246234	0.884105
0.788177	0.607477	1.83486	1.77419	1.89573	1.88406		1.73829	0.766429	4.62087	4.39284	6.9341	11.1894		10.4222	12.6696	7.21175	6.60915	7.98819	7.61294		0.719632	0.239053	5.71882	4.86148	7.41865	7.82235		12.7465	17.6597	16.274	15.2129	16.3663	15.1212		2.41553	2.59662	0.935522	0.37167	0.659639	0.782534		0.204773	0.253751	0.397548	0.226108	0.248768	0.335384
0.627063	0.461538	1.56934	1.88	2.07729	2.70742		0.806692	0.0990424	5.30675	7.27073	7.25869	6.96183		11.0197	11.7155	6.85636	7.92533	7.62521	6.4727		0.20835	0.295164	5.6725	6.86685	6.11885	7.49073		16.6341	13.2924	10.8901	10.1669	15.707	13.6198		3.87181	0.624512	0.659511	0.596587	0.456132	1.48704		0.435092	0.320841	0.551941	0.251113	0.178814	0.517799
0.71066	0.37037	1.82879	2.67327	1.84971	2.21893		1.31512	0.194564	3.95192	3.47238	3.55653	10.8202		10.9844	12.9711	6.65753	6.84265	6.16688	7.00287		0.168652	0.158592	5.9922	4.29174	10.7848	12.9706		15.4465	18.6281	12.6215	13.5675	17.8905	11.118		5.005	1.45146	1.26957	0.456394	1.40045	0.993644		0.369043	0.259691	0.286547	0.257813	0.237636	0.289759
0.618557	0.738636	2.21453	2.1875	1.86391	2.45614		0.52645	0.232681	9.34119	4.20834	5.1054	9.50484		12.5293	11.1115	7.85533	7.80033	7.28788	9.60628		0.262761	0.134047	5.48963	4.09391	8.45151	8.81101		15.3876	16.478	12.8281	16.8693	16.3458	13.6998		2.88451	1.07684	1.15601	0.71517	0.679356	0.757062		0.393927	0.774252	0.130695	0.524117	0.271817	0.508415
0.8	0.522388	2.47899	2.26415	2.49057	2.22749		0.200708	0.260323	6.38967	3.13602	4.152	12.3153		7.61293	10.7413	7.62906	6.79065	8.51786	8.87365		0.182509	0.216077	7.35778	11.7323	9.29582	10.8189		14.2322	14.0879	14.9261	19.3503	11.7742	16.8145		0.52738	1.54296	1.20094	0.824812	0.898704	0.594791		0.533345		0.355458	0.215599	0.534548	0.180468
0.607477	0.418994	1.91781	1.92	2.35556	2.7551		1.44629	0.441823	6.87093	5.41827	9.38382	11.4739		8.49241	10.4432	6.31931	7.81124	7.57344	9.45276		0.380575	0.168717	5.43285	8.90206	9.8029	7.14679		11.2523	10.4896	11.4921	17.4504	13.2208	14.7264		2.46797	1.63185	1.34628	0.465121	0.547164			0.188614		0.365983	0.331872	0.662764	0.199869
0.848214	0.446927	1.55844	1.79167	2.48826	1.7734		0.842328	0.446471	10.0031	8.2087	13.3535	8.35644		7.59709	11.08	8.64892	8.16935	7.79834	9.6611		0.586025	0.126205	6.61782	9.34265	7.21391	12.1462		14.9154	13.5897	13.0213	15.6206	15.8748	17.4238		1.21232	2.11638	1.08377	0.879999	0.496319			0.214608		0.358626	0.456239
1.14407	0.707071	1.65517	2.37705	2	1.57895		0.271897	0.503324	2.75512	4.27546	7.08523	8.40411		11.3382	10.7141	6.60333	7.44812	8.61771	10.3318		0.694807	0.270749	5.52735	7.05403	7.73968	8.28174		6.7936	15.1427	13.7043	13.7346	14.7193	17.5899		0.81884	2.27229	0.651424	0.685494	0.785618			0.38781		0.392537	0.662547
0.648855	0.646766	1.87234	1.97368	1.90678	1.75115		0.534	0.281829	6.93992	7.74196	7.835			13.0367	8.35334	7.20472	8.15361	10.3948			0.332052	0.21096	7.38154	6.87129	9.10264	11.5473		13.5183	17.7658	12.9833	13.4015	17.3803	19.4111		1.2396	1.25838	0.777667	0.644271	0.889562			0.107588		0.737995	0.273603
0.547264	0.972973	1.69082	2.29927	1.65957	1.7757		0.490495		4.40116	5.07311	3.7383			12.694		7.73283	8.91869	7.48293			0.430784	0.221505	5.7213	8.46946	9.53513	11.038		16.014	15.5559	12.9791	15.4944	14.1725	17.7975		0.983652		0.709856	0.598348	0.415726			0.275928		0.176865	0.22943
0.876494	0.984456	1.83908	1.88596	1.50579	2.51309		0.65719		4.50672	3.59424	3.80204			11.6381		7.27569	8.08632	6.42647			0.498647	0.223963	7.43014	7.46826	8.68816	14.1295		17.3942	11.6787	14.662	16.666	14.0943	21.303		1.95516		1.04843	0.559955	0.478859			0.24681		0.793983
0.827586	0.484848	1.82979	2.14286	1.47959	1.94215		0.803477		3.32523	3.84976	5.49383			13.1949		8.07797	8.21192	7.54117			0.336132		6.40349	7.57619	10.4293			11.764		9.09234	12.658	16.7551			1.48392		0.653561		1.38617			0.23338		0.170048
0.750853	0.696517	1.80328	1.89091	1.65992	2.00957		0.835808		7.99709	5.14051	7.03815			13.2866		8.92198	8.76264	8.72472			0.541456		6.75621	9.9522	8.71811			16.2956		15.4239	13.5399	19.1123			1.79119		1.03103					0.322564		0.362753
0.75	0.559006	2.04545	1.83099	1.42857	1.29353		0.582475		5.61357		4.00217			15.0427		8.37969		6.63686			0.466622		5.79518	9.19215	6.83215			15.0077		14.3248	16.1931	15.0178			2.96111		0.997204					0.244316		0.486694
0.60241	0.841584	1.77165	1.90476	1.86528	1.92982		0.575532		12.4056		3.31037			11.849		10.5509		7.65438			0.196708		4.68438	5.34161	7.66048			15.7205		15.5278	13.9622	10.4145			1.0504		0.570101							0.562517
0.666667	0.440252	2.01794	2.16216	1.46667	1.73709				8.35936		14.1525					9.62773		8.972			0.547919		7.62769	8.79769	6.993			16.6178		19.3134	16.518	13.9152					1.2113							0.390365
0.484581	0.269058	2.61084		1.72285	1.37681				5.7051							8.30641							7.27046	7.40066	7.91193					18.069	19.9317	11.5333					0.769255							0.860794
0.510511		1.98068		1.57143	1.91667				9.29444							7.95311							8.58922	5.57876	9.62696					18.3385	17.6475	16.0449					0.943563
0.606796		1.80328		1.34409	1.33065				8.04117							10.1479							12.0322	6.43397	6.91304					19.4703	19.7071	14.7538					0.568462
0.772201		2.10526		1.2069	1.24242				10.942							10.4338							8.38279	9.18022	10.2098					18.1196	15.4508	16.7129					0.669927
0.524862		2.08054		1.64609	1.82692				3.4154							7.55141							10.0072							16.0203							0.484184
0.784314		2.04651		1.48014	2.07692				6.46814							9.41885							7.67311							14.8778
0.469484		2.53807		0.898876	1.93277				3.24459							8.35757							10.4532							20.509
0.824176		2.0442		0.9319	2.01717																		11.5965							22.7433
1.39241		1.875		1.11498	1.88235																		6.00814							15.12
0.328467		2.52809		1.12	2.19331																		8.97402							18.1132
0.538462		1.44444		2.23176	1.60377																		8.44613							15.5926
0.745098		1.53005		1.76724	1.50407																		9.655							18.4264
0.941704		1.72897		1.62602	1.74089																		7.56575							18.5246
0.505051		1.90476		1.68182	1.54185																		5.57529							15.5146
0.588235		1.15254		1.39535																			6.70114							16.2503
0.632411		0.930233		1.53846																			7.52741							18.4632
				1.37681
[truncated: 6 more columns]

## Sheet: Fig. 2
Fig. 2b							Fig. 2c							Fig. 2e					Fig. 2f
Normalized fEPSP (%)							Spine volume (microm3)							PSD length (nm)					logFC
0M UE	0M VPA	3M UE	3M VPA	6M UE	6M VPA		0M UE	0M VPA	3M UE	3M VPA	6M UE	6M VPA		3M UE	3M VPA	6M UE	6M VPA			fEPSP amplitude	Spine volume
75.258	24.056	84.363	97.522	111.524	103.105		0.193564	0.218996	0.0219699	0.0798027	0.0726248	0.186385		436.9	301.4	491.8	307.3		0M	-0.15243	0.143635
55.45	33.735	115.77	73.645	109.57	105.198		0.308954	0.0355591	0.116132	0.0894531	0.281041	0.201349		333.7	157.2	219.3	346.6		3M	-0.533195	-0.258568
32.219	43.064	89.827	78.524	89.984	97.88		0.298884	0.318825	0.145078	0.0334268	0.374759	0.0297269		275.5	125.5	490.3	292.7		6M	0.0192076	-0.0945857
65.248	69.846	77.762	45.007	98.61	125.18		0.144764	0.0552919	0.0187554	0.223478	0.350591	0.0191628		395.3	257.3	120.5	444.6
29.019	47.616	114.037	45.349	80.86	102.978		0.205854	0.4475	0.0211067	0.0778755	0.100193	0.0513874		262.8	141.9	298.2	309.5
124.21	51.915	81.436	77.035	95.259	119.041		0.263816	0.0803961	0.0624654	0.0836933	0.081498	0.04772		692	177	270.6	250.1
81.831	94.967	104.968	11.487	98.748	112.339		0.135454	0.0224381	0.0502978	0.0632124	0.362286	0.112889		248.5	171.6	413.1	510.8
102.91	65.61	97.692	37.931	98.313	110.956		0.0543215	0.130625	0.242576	0.0748468	0.0745242	0.073761		305.1	256.4	345.2	228.4
71.068	89.769	82.69	5.891	117.917	86.345		0.0567665	0.241917	0.0406317	0.260409	0.131953	0.0826804		134.5	288.2	274.1	433.2
132.553	85.054	114.812	130.46	96.295	94.687		0.0858609	0.126439	0.0884178	0.045	0.328795	0.035675		266.7	180.4	269	607
89.412	71.071	97.613	107.019	105.116	94.034		0.451398	0.241182	0.17661	0.0952293	0.0961415	0.0933458		269	206.8	201.3	461.8
77.919	52.802	110.433	70.669	93.532	71.094		0.154331	0.222027	0.228403	0.198234	0.112856	0.0459602		325.7	380.9	238.3	361.3
59.752	67.555	92.738	62.483	99.31	103.545		0.0512492	0.144905	0.0905353	0.249854	0.357481	0.0838275		267.7	238.6	321.6	382.3
73.866	81.346	91.895	72.5	102.081	81.499		0.0943547	0.119994	0.0835076	0.0648465	0.189873	0.0742546		153.4	403.5	469.9	301.2
74.354	46.352	46.785	99.557	93.097	98.03		0.0708079	0.20952	0.0792301	0.057831	0.0892471	0.0578115		287	204.3	415.1	342.6
81.358		112.262	98.629	94.845			0.209363	0.0927847	0.102494	0.204903	0.0916582	0.0406126		228.2	389.4	285.4	201.3
89.381		126.756	74.2				0.163528	0.0979629	0.134137	0.178197	0.0595774	0.035917		450.2	269.1	231.4	342.5
86.483		111.391	90.673				0.106472	0.115347	0.0243384	0.0427315	0.15882	0.0503078		453.1	358.6	303.5	459
76.454		121.428	70.901				0.160727	0.0470045	0.069117	0.0649537	0.157321	0.0552727		472.5	238.6	458.3	399.5
38.043		104.373	101.813				0.136502	0.366146	0.0136989	0.0346212	0.190607	0.0659004		248.5	360.7	508.1	156.4
9.029			27.694				0.225443	0.0906352	0.134898	0.105414	0.137943	0.288507		224.9	170.9	333.3	86.7
52.158			25.322				0.13609	0.0777908	0.397849	0.105414	0.185694	0.0817052		300.8	293.9	220.4	198.9
28.746							0.123228	0.0470252	0.0554354	0.0969903	0.223883	0.149072		339.2	225	338.2	233.4
57.573							0.102863	0.79397	0.0265535	0.0815123	0.248347	0.0452215		411.1	238	278.1	361.8
55.855							0.152798	0.192786	0.174225	0.086944	0.0963407	0.198384		181.3	143.3	266.5	311
61.394							0.114091	0.0836437	0.061197	0.29864	0.387945	0.188866		314.8	157	288.2	529.2
							0.02726	0.0488246	0.107464	0.164491	0.220636	0.159573		205.2	177.2	457.5	321.1
							0.0851087	0.192183	0.094018	0.0723148	0.228857	0.27025		570.2	243.2	230.3	398.2
							0.11779	0.310168	0.015663	0.3301	0.400571	0.144509		472.6	368.2	488.6	149.4
							0.122305	0.449748	0.0713895	0.0888493	0.133371	0.0533739		320.8	363.3	395.3	219.8
							0.293682	0.0832574	0.124878	0.0286973	0.370051	0.106159		180.4	154.1	217.8	345.9
							0.0235727	0.320799	0.103664	0.199677	0.277095	0.135915		294.2	233.1	315.3	206.1
							0.581032	0.363596	0.0292596	0.0573355	0.139994	0.105708		213.8	144.1	516.2	262.9
							0.17618	0.186925	0.0777255	0.0680403	0.0588781	0.142152		266.2	279.4	307.5	637.1
							0.0852684	0.216116	0.0508471	0.0680403	0.169942	0.0305332		232.5	215.6	131.4	234.6
							0.367104	0.364277	0.0901033	0.18329	0.099046	0.0739604		299.5	205.5	323.6	303.7
							0.0480395	0.403133	0.0895462	0.0987149	0.341325	0.0933209		406.3	173.7	170.9	289.1
							0.438982	0.114524	0.0199216	0.0407325	0.100153	0.342337		190.5	286.7	211.9	190.6
							0.130871	0.0368226	0.105813	0.0403153	0.298084	0.0448444		400.6	355.1	79.4	140.6
							0.266987	0.0764774	0.165395	0.031435	0.210004	0.189226		123.3	159.3	206.3	192.4
							0.374951	0.109381	0.0574671	0.0309755	0.0762732	0.112601		266	271.6	336.6	141.4
							0.203401	0.0335154	0.141834	0.0129792	0.153736	0.0680517		304.1	334.5	385	460.4
							0.0735834	0.0903966	0.0196256	0.0318482	0.109898	0.148094		206.8	319.8	433.9	151.3
							0.416216	0.0625031	0.0256283	0.0502194	0.339805	0.0794069		115.4	190.6	296.5	257.5
							0.190343	0.0544393	0.0859865	0.0502937	0.219399	0.0453967		325.3	162.2	220.9	247.9
							0.276943	0.0758292	0.0426104	0.03629	0.148681	0.0490714		473.4	185.8	609.5	206.6
							0.680608	0.073214	0.0509109	0.100587	0.0445851	0.0382281		288.1	356.8	152.4	223.1
							0.256002	0.0490044	0.0299228	0.0749287	0.121957	0.225294		353.6	192.6	368	389.7
							0.344108	0.0761956	0.0756128	0.130344	0.0594294	0.0506415		148.7	181.1	420.3	188.3
							0.110248	0.139823	0.0582377	0.0714027	0.0829346	0.11462		183.8	175.1	293.9	343.8
							0.0607676	0.078729	0.0554468	0.194367	0.271618	0.119565		184.9	387.6	487.6	324.9
							0.0729656	0.0353215	0.0445758	0.0626687	0.247763	0.251269		242.9	299.1	260.3	194.2
							0.0885473	0.104389	0.00904327	0.0578649	0.095205	0.161218		358.8	269.5	240.8	317.5
							0.146443	0.0540058	0.110428	0.118809	0.186017	0.191276		211.4	295	189.6	340.9
							0.11875	0.0813761	0.0316038	0.021404	0.0605858	0.093991		238.2	307.3	307.8	204
							0.0903883	0.250498	0.138704	0.0436798	0.0262518	0.127796		212.2	195	373.8	463.9
							0.50842	0.0233667	0.0687353	0.0363211	0.209833	0.0336302		238.2	319.7	262.2	297.6
							0.574965	0.108484	0.0389272	0.129026	0.240584	0.098512		400.7	283.3	432.3	194.2
							0.224289	0.0944515	0.158251	0.0552733	0.0555867	0.0941464		204.3	341.8	220.2	239.4
							0.262052	0.22178	0.0582976	0.10375	0.33478	0.0337087		417	166	262.9	217.1
							0.118144	0.0646118	0.0279449	0.0304705	0.25472	0.062379		490.9	200.3	207.6	436.1
							0.100121	0.122503	0.087052	0.0425969	0.0626316	0.193704		335.7	201.2	232.3	347.1
							0.992333	0.152697	0.164788	0.149916	0.344994	0.313939		355.8	196.7	409.6	249.4
							0.400476	0.0506286	0.0917868	0.0323405	0.223428	0.0726713		176.8	282.8	388.8	262.9
							0.713287	0.194962	0.100721	0.0721508	0.117855	0.21572		128.6	307.8	328.2	111.2
							0.370886	0.0957262	0.0249286	0.194156	0.188845	0.131438		258.5	184.1	406.5	198.1
							0.331525	0.147785	0.159466	0.0112306	0.0172348	0.157639		372.6	394.4	250.1	510.5
							0.142057	0.199605	0.055451	0.0947647	0.0552255	0.257524		252.2	367.9	469.2	195.2
							0.603163	0.354638	0.0651174	0.0438932	0.209842	0.161993		286.9	611.1	297.7	302.5
							0.289074	0.0775029	0.0432934	0.0869489	0.232686	0.180221		301.3	181.1	178.2	289.4
							0.467087	0.122869	0.0413579	0.113406	0.166357	0.0655393		225.1	174.9	438.9	179.6
							0.471478	0.464083	0.114054	0.0295075	0.136345	0.14432		379.1	159.3	260.6	395
							0.0915105	0.053485	0.0137308	0.0466287	0.0510654	0.0764433		135.8	231.2	352	292.1
							0.504102	0.244415	0.0438011	0.0350824	0.13435	0.201986		409	187.7	176.4	310.8
							0.133136	0.14256	0.129532	0.166153	0.163866	0.236611		483.1	141.9	262.6	121.3
							0.134692	0.13244	0.149716	0.0380777	0.204989	0.198795		284.9	185.8	426	332.6
							0.0556286	0.0405779	0.028116	0.15524	0.166958	0.473883		233.6	232.5	214.7	310.2
							0.0245221	0.155678	0.0783613	0.0205328	0.190506	0.0853155		451.9	161	242.8	525.3
							0.144627	0.283984	0.0683381	0.0464625	0.0634532	0.147726		211.9	211.9	266.9	459.5
							0.0332444	0.152053	0.1624	0.0628178	0.0849152	0.161119		251.2	384	206.1	283.8
							0.138658	0.450119	0.061882	0.0321338	0.0643524	0.256901		423.3	552.2	329.1	262.4
							0.0773412	0.254301	0.0825022	0.139042	0.179456	0.146263		360.1	226.4	396.1	446.6
							0.131979	0.0460235	0.0454563	0.0347523	0.213766	0.0898357		268.6	224.7	303.5	446.2
							0.284176	0.19468	0.0188105	0.0150921	0.36525	0.113442		200.6	215.6	268.5	431
							0.281695	0.346179	0.0557758	0.149684	0.110895	0.216722		381.6	410.2	174.4	158.2
							0.0376977	0.362594	0.0321261	0.224559	0.452965	0.173902		552.1	339.6	127.4	194.3
							0.0392079	0.209043	0.0625059	0.0190385	0.310317	0.0944535		197.6	110.8	236	361.8
							0.214113	0.0386014	0.0803601	0.0296683	0.258288	0.213779		211.1	146.8	245.7	325.6
							0.203124	0.0182881	0.0220925	0.0173295	0.463129	0.0949624		391.5	137.6	257.4	516.7
							0.0525524	0.0790613	0.0751921	0.0130959	0.165431	0.188541		196.5	181.6	262.6	240.3
							0.0281864	0.0341516	0.0647544	0.0391546	0.252944	0.348166		197.8	162.1	343.9	250.4
							0.101128	0.21549	0.101115	0.0409419	0.0819033	0.107161		192.3	443.9	383.6	218.7
							0.0685091	0.0624667	0.0752067	0.0400576	0.201225	0.0576028		354.1	160.7	330.1	402.4
							0.0985565	0.0475489	0.0679522	0.0407918	0.341174	0.0309232		322.7	238	294	476.9
							0.0334365	0.0765093	0.0202933	0.0303448	0.733499	0.168924		329.9	488.2	254.9	399.4
							0.0226834	0.22656	0.0842346	0.0428453	0.203423	0.0371242		308.1	418.2	217.8	221.2
							0.0598949	0.0447118	0.0201166	0.0774324	0.0961437	0.0613497		338.8	255.7	267.5	210.1
							0.180766	0.0813266	0.0686907	0.0108276	0.076686	0.134194		323.5	274.6	308.3	473.3
							0.0583293	0.0404919	0.0613917	0.0270241	0.0854876	0.325473		317.8	318.3	282.8	219.2
							0.158303	0.0443059	0.11547	0.0427153	0.382983	0.129262		200.3	318.6	203	295.8
							0.151045	0.0495892	0.0505903	0.0352658	0.0213559	0.0693998		431.7	192.6	255.2	449
							0.057662	0.191915	0.122122	0.0268834	0.183422	0.129486		240.3	434.3	225.3	251.1
							0.197753	0.103369	0.0848779	0.0839377	0.321912	0.0698043		258.3	193.5	178.5	160.2
							0.0165409	0.140181	0.0653942	0.105471	0.147693	0.193554		185.5	212	216.2	225.3
							0.116812	0.053074	0.0538076	0.0392843	0.078351	0.0653008		196.5	329.9	409.1	208.2
							0.0497182	0.385586	0.0485539	0.0243642	0.325707	0.123352		256.2	193.5	678.8	238.3
							0.0453915	0.371484	0.0461427	0.0314823	0.475378	0.180257		298.3	232.4	419.9	140.9
							0.0847856	0.190863	0.0799728	0.117053	0.230091	0.106618		272	223.7	189.4	271.5
							0.257841	0.0706376	0.0224423	0.0454428	0.51922	0.122804		158.9	152.8	424.7	313.1
							0.609483	0.438364	0.187774	0.0602002	0.110651	0.119247		340.5	282	248.2	157.1
							0.0754901	0.0976377	0.146898	0.138023	0.153849	0.145302		365.9	208	331.1	190.5
							0.24195	0.0249096	0.178912	0.0205318	0.0855999	0.199143		417.3	175.8	372.3	440.9
							0.0318327	0.178669	0.0980579	0.0973546	0.106376	0.175126		138.9	196.5	130.1	239.8
							0.336171	0.500896	0.0220118	0.0431776	0.299362	0.123055		359	532	346.2	229.9
							0.157794	0.0181918	0.0200547	0.202032	0.382937	0.16402		214.7	337.9	189.6	193.2
							0.0609793	0.384327	0.0287245	0.209785	0.757667	0.177889		159.9	468.6	313.2	302.8
							0.545927	0.210726	0.196914	0.0547371	0.239139	0.0273332		432.1	513.5	183.2	253.5
							0.0413537	0.0882851	0.158095	0.0255212	0.262268	0.277197		331.4	344.1	205.1	298.5
							0.206696	0.0798995	0.0573043	0.0335175	0.0890999	0.0612591		217.4	301.3	251.6	507.5
							0.0456451	0.122437	0.0794809	0.0274282	0.0878927	0.088142		432.5	216.6	535.2
							0.0803706	0.10001	0.121321	0.204023	0.372507	0.115542		198.7	346.6	500.6
							0.0996532	0.606529	0.118193	0.0538296	0.0708019	0.0749348		342.1	188.8	307.4
							0.0435147	0.376139	0.295464	0.174171	0.180805	0.206973		338.7	250	379.2
							0.175183	0.341116	0.136983	0.0599285	0.0556428	0.0136445		205.4	479.1	420.9
							0.308869	0.347454	0.210514	0.0255778	0.230396	0.117165		325.6	247.6	273.6
							0.246229	0.137912	0.0777606	0.0282557	0.137428	0.17533		233.6	160.3	337.9
							0.193956	0.0352576	0.100442	0.054805	0.140573	0.0797149		216.9	249.3	232.5
							0.33817	0.0535693	0.0676071	0.0276264	0.159601	0.166922		309.2	244.1	389.9
							0.094722	0.0582481	0.054537	0.12012	0.208357	0.0216755		202.4	172.9	221.2
							0.0927629	0.0845134	0.039137	0.0178647	0.0485187	0.0441091		315.1	239.7	172.3
							0.0404948	0.0444779	0.105752	0.0661003	0.20103	0.132137		279.5	248.5	194.5
							0.226529	0.369399	0.0579351	0.0804685	0.0997919	0.179304		186.2	307.3	209.9
							0.0655524	0.156234	0.0583521	0.0412192	0.0947696	0.0864255		305	273.8	347.4
							0.117419	0.043054	0.188178	0.0380212	0.169383	0.145459		237.9	194.9	77.9
							0.136861	0.182407	0.0612695	0.0653446	0.095186	0.0662174		300.2	224.9	182.8
							0.0229445	0.0780303	0.0340463	0.246312	0.347297	0.146779		371.7	188.1	321.5
							0.279589	0.169531	0.040246	0.115001	0.361543	0.118728		461.6	254.4	173.9
							0.114134	0.109648	0.0670775	0.0872576	0.0549027	0.361225		293.6	192.6	139.7
							0.107359	0.117814	0.0473931	0.0277521	0.10182	0.0449457		242.5	133	366
							0.041362	0.318667	0.101145	0.0383819	0.162361	0.0920345		228.3	286.1	323.7
							0.11387	1.13559	0.0924433	0.0383819	0.233149	0.228125		250	217.6	401.4
							0.241888	0.106787	0.166935	0.19897	0.102044	0.0489181		407.3	341.6	301.2
							0.0764215	0.273338	0.151004	0.0373195	0.196049	0.0485593		403.3	315.2	294.1
							0.0164377	0.0521338	0.0360816	0.00479003	0.066001	0.278397		532.1	309.4	223.3
							0.0108924	0.400347	0.0395066	0.032325	0.196846	0.0460732		195.9	297.4	323.7
							0.0295137	0.446003	0.0596496	0.0557881	0.109873	0.214047		432.3	197.7	205.7
							0.0227103	0.261768	0.20796	0.105388	0.0787277	0.116608		354.3	145.2	185.7
							0.0151792	0.126074	0.0950784	0.261884	0.154333	0.12126		330.7	215.5	166.1
							0.0783503	0.163039	0.138204	0.0531374	0.207354	0.0957214		190.1	275.3	254.9
							0.0751152	0.43362	0.0194959	0.172055	0.251909	0.271717		181.2	295	257.4
							0.0368758	0.477967	0.0221611	0.0573735	0.068775	0.0323101		401.6	203.4	289.1
							0.00919896	0.0676238	0.142081	0.101985	0.103608	0.0680652		242.3	223	404
							0.0243644	0.0535134	0.0348216	0.0759194	0.0595321	0.0490688		297.5	394.2	225.6
							0.00960918	0.0268511	0.0101968	0.0479102	0.0507559	0.00748925		234.3	474.3	166.2
							0.012801	0.0334057	0.0355291	0.0201066	0.0986013	0.07915		299.9	261.6	262.5
							0.0204454	0.733689	0.0174198	0.108848	0.159697	0.125061		278.5	254.5	238.2
							0.0138055	0.237663	0.0317214	0.0308995	0.0767812	0.210134		237.5	184.4	663.7
							0.0213069	0.160075	0.056756	0.0248743	0.0540602	0.0482865		197.6	311.4	241.2
							0.0205916	0.0905271	0.0333577	0.155126	0.0199966	0.0850457		216.6	232.1	212.1
							0.0378091	0.209089	0.0662428	0.0475439	0.0699456	0.126091		439	294.1	164.7
							0.248203	0.179239	0.139193	0.137082	0.0797729	0.0827272		172.6	229.4	338.7
							0.0336209	0.0686449	0.0104293	0.0601196	0.364949	0.258907		326.1	125.5	358.8
							0.245902	0.039657	0.0215887	0.0305502	0.0933715	0.118832		203	311.7	415
							0.0661693	0.0937614	0.0140028	0.015128	0.351443	0.0559548		480.2	214.7	204.5
							0.111342	0.318571	0.078053	0.0112448	0.14356	0.0370624		192.5	195.7	289.2
							0.027305	0.0751664	0.0190382	0.11706	0.104006	0.0826793		432	201.9	203.7
							0.125214	0.148116	0.021567	0.176689	0.174395	0.168922		328	294.1	399
							0.186525	0.0544198	0.042795	0.152489	0.0785946	0.0256126		441.5	223.9	450.5
							0.0124634	0.263289	0.0552007	0.0803167	0.0983491	0.0898622		211.2	195.5	440.6
							0.0565089	0.0809878	0.0267952	0.056382	0.0438672	0.0606163		211.5	276.1	225.2
							0.0915296	0.056268	0.0167424	0.0751876	0.0765872	0.0306466		266.4	205.2	396.4
							0.0332459	0.335372	0.0275949	0.164096	0.0915566	0.223697		486.2	210.1	278.6
							0.0226833	0.165313	0.0808127	0.134997	0.172862	0.0458804		342.1	169.9	501.4
							0.0170958	0.024583	0.0130923	0.0278341	0.039557	0.0384145		260.9	228.1	269.1
							0.0166979	0.497042	0.0787408	0.0602468	0.0810647	0.0952354		324.1	202.5	310.3
							0.0332581	0.062321	0.0539436	0.0511557	0.0525672	0.132381		185.5	333.4	307.4
							0.0803478	0.102459	0.0100164	0.0623924	0.0714386	0.213637		262.9	170	295.9
							0.0458041	0.129512	0.0769442	0.0530259	0.0676508	0.081979		261	229.8	313
							0.144315	0.0475729	0.0585661	0.0159475	0.144647	0.100989		514.3	191.8	200.9
							0.012555	0.181409	0.0294371	0.0395325	0.0469803	0.0794752		209.4	388.7	222.2
							0.180111	0.0961745	0.0231011	0.0460781	0.193675	0.0960908		236	301.8	144.5
							0.0814606	0.103509	0.0231489	0.0337357	0.0413532	0.0312436		552.7	458.5	439.9
							0.0232707	0.0604393	0.022063	0.0405755	0.0525974	0.0377053		287.6	353.4	258.1
							0.0247841	0.113469	0.0131032	0.0775365	0.133967	0.17384		245.9	220.5	274.6
							0.0421184	0.107115	0.0200247	0.00666115	0.0628521	0.0298738		235.8	326.9	305.6
							0.0413646	0.340411	0.0623732	0.118745	0.0427291	0.0836419		292.5	160.7	298.2
							0.031973	0.0475462	0.0528462	0.182311	0.0249555	0.160446		272.6	201.1	275.6
							0.160713	0.0850806	0.0959639	0.0522305	0.0982363	0.0199987		167.4	212.3	306.5
							0.101205	0.0969724	0.0348294	0.105852	0.02315	0.106282		177.4	412.8	324.6
							0.0178694	0.0238013	0.0375195	0.00662467	0.108276	0.095178		197.4	163	332
							0.0391646	0.100715	0.0649085	0.0135141	0.0556063	0.155588		264.4	174.2	268.3
							0.0598208	0.0706068	0.0709783	0.046651	0.160336	0.140907		316.3	180.1	203.3
							0.00824145	0.0427345	0.0265057	0.171182	0.0276404	0.302387		627.7	167.4	238.4
							0.0207911	0.0222137	0.0770241	0.0571797	0.136246	0.0667921		169.8	304	190.1
							0.0365649	0.133751	0.0365037	0.02712	0.0185611	0.0394911		201.8	148.2	409.5
							0.0349125	0.0637399	0.111554	0.023744	0.0155959	0.0497507		224.4	422.8	348.9
							0.0185412	0.0358094	0.0325309	0.0979165	0.0412932	0.0744816		308.7	269.8	332.1
							0.054149	0.0830363	0.0263905	0.0594281	0.0954299	0.194136		193.4	395.9	586.7
							0.170536	0.0341797	0.0424343	0.0367409	0.112119	0.0443592		189.9	412	355.7
							0.0619944	0.0275268	0.0874442	0.113474	0.0363031	0.0842127		485	506.1	334.5
							0.0300895	0.0412936	0.0271511	0.0415228	0.144522	0.0626525		186.6	196.3	176.3
							0.168779	0.10042	0.056725	0.0762766	0.125401	0.0272003		382	164.2	345.1
							0.0579132	0.0325761	0.0703508	0.118249	0.0612739	0.0784238		219.9	212.9	341.2
							0.0166485	0.143118	0.0735212	0.0341339	0.0777406	0.142796		309.7	228.4	310.3
							0.0180295	0.130348	0.0567902	0.0384367	0.164889	0.131186		354.5	300.9	241.4
							0.0271099	0.0324295	0.0468183	0.041929	0.0239226	0.0643584		250.9	197.8	236
							0.040677	0.0668207	0.0611905	0.041486	0.314084	0.0344931		203.3	174	379
							0.0537479	0.0244359	0.035811	0.130776	0.0260363	0.120354		269.4	479	506.4
							0.0430402	0.0355364	0.0506499	0.0725359	0.0216968	0.029964		200.1	267.5	246.5
							0.189031	0.0869379	0.0865081	0.183978	0.161533	0.084251		280.4	122	359.9
							0.0931368	0.02481	0.0986188	0.0659112	0.134468	0.039597		185.2	148.6	213.4
							0.167047	0.0451084	0.205921	0.0633634	0.0386273	0.0980138		293.3	274.6	187.7
							0.0923626	0.202475	0.171601	0.0686019	0.0424616	0.0222095		420.1	221.4	231.5
							0.0293278	0.0187933	0.129693	0.105003	0.0209213	0.0461339		626	165.5	279.3
							0.0175318	0.00885061	0.702391	0.0582114	0.0443216	0.116149		391.4	173.1	323.6
							0.0352642	0.0484192	0.0121376	0.143205	0.0920673	0.122658		554	337.8	358.3
							0.0173254	0.0197969	0.317943	0.154742	0.111211	0.116006		424.3	196.2	316.2
							0.100745	0.0240356	0.082902	0.0545469	0.0452558	0.0961385		280.3	144.7	344.1
							0.0832645	0.12239	0.267215	0.0309029	0.0638046	0.131612		204.3	309.2	265.2
							0.143487	0.119021	0.0988454	0.0358413	0.12928	0.144593		252.9	424.6	351.3
							0.0646857	0.0715439	0.121847	0.0477813	0.114648	0.117194		208.8	221.3	218
							0.0309869	0.0567903	0.397053	0.237259	0.125159	0.0446255		460.2	308	361.6
							0.078227	0.0465721	0.116284	0.0347552	0.0495487	0.0884841		237.2	159.3	361
							0.0578579	0.0343912	0.15846	0.0495778	0.0458754	0.0492982		236.4	397	193
							0.0797939	0.0670036	0.138247	0.0161455	0.134395	0.288534		340	435.9	240.7
							0.0252216	0.161492	0.241724	0.116764	0.0905922	0.0405197		401.9	285.4	249
							0.0492693	0.0599984	0.193162	0.0455806	0.0499785	0.0577357		219.9	397	181
								0.0796218	0.290341	0.035073	0.0233813	0.0833315		176.8	183.4	472.9
								0.0695602	0.0428103	0.194654	0.104712	0.100579		193.4	331	218.7
								0.0434213	0.0980095	0.0414105	0.140705	0.152633		445.7	210.2	332
								0.0351909	0.214823	0.0358658	0.19202	0.0768998		192.9		383.3
								0.245033	0.147565	0.0566285	0.0747019	0.0138836		242.2		285.8
								0.098062	0.137291	0.0641133	0.0775215	0.0883146		273.2		249.3
								0.144891	0.150265	0.0474227	0.089322	0.13071		214		413.3
								0.234133	0.0730909	0.0389287	0.110933	0.0511605				300.9
								0.0404187	0.0485182	0.249791	0.17234	0.0602565				283.2
								0.0194751	0.0910392	0.0336962	0.112842	0.0516715
								0.307695	0.0512905	0.0982661	0.191909	0.028151
								0.157679	0.165928	0.039234	0.0366574	0.0997827
								0.315813	0.112715	0.00992027	0.0382959	0.0672538
								0.0279365	0.133664	0.134137	0.0479224	0.0494904
								0.288865	0.405113	0.0944043	0.154633	0.0715453
								0.0620621	0.138279	0.202193	0.184098	0.016407
								0.133065	0.140116	0.0321857	0.116124	0.0934126
								0.0534216	0.290047	0.018701	0.0927611	0.0388515
								0.100678	0.182879	0.0317203	0.0648758	0.0739894
								0.0657869	0.106686	0.0207892	0.0461268	0.0873899
								0.292256	0.0434551	0.164771	0.0360413	0.0853926
								0.112001	0.130968	0.137418	0.184005	0.0534949
								0.323822	0.124648	0.0515443	0.211674	0.128656
								0.0711304	0.0538588	0.0264025	0.0231955	0.155585
								0.269603	0.059557	0.0499628	0.0459451	0.097184
								0.142647	0.103489	0.0338332	0.0880753	0.097184
								0.0484832	0.120101	0.164198	0.0755666	0.0694447
								0.227631	0.0944529	0.219245	0.0473511	0.0907581
								0.362061	0.211283	0.17196	0.131675	0.0262549
								0.102172	0.173071	0.193074	0.063204	0.0489735
								0.0386511	0.131574	0.0506902	0.0400678	0.02109
								0.157521	0.0602703	0.0477307	0.0218636	0.09696
								0.0858141	0.113787	0.0513953	0.0799371	0.0941574
								0.157269	0.0247679	0.0658794	0.0671172	0.188119
								0.521435	0.0528	0.134633	0.156773	0.35543
								0.343939	0.0142005	0.0261907	0.0183589	0.259605
								0.0391337	0.255457	0.0133211	0.0233404	0.150052
								0.186708	0.0562392	0.0471454	0.0114496	0.110986
								0.250886	0.0450133	0.060008	0.0147282	0.042806
								0.33986	0.0247563	0.0344489	0.0420773	0.122839
								0.298478	0.1066	0.0210486	0.0580913	0.24416
								0.0115195	0.214745	0.0284184	0.0445068	0.0964822
								0.269508	0.176944	0.0747147	0.0273042	0.0756981
								0.279603	0.210017	0.0682377	0.0674106	0.0332093
								0.0596907	0.0901725	0.119374	0.00914954	0.0424472
								0.03502	0.0962944	0.111647	0.065045	0.37223
								0.0708959	0.0203957	0.0294438	0.100216	0.159605
								0.0527745	0.0334614	0.11367	0.111203	0.169703
								0.0884751	0.0653741	0.0301153	0.0120145	0.0974573
								0.248641	0.295203	0.088656	0.0142547	0.105613
								0.312341	0.0471907	0.0404934	0.0761972	0.0429912
								0.0218699	0.0372513	0.0608134	0.110309	0.107094
								0.0210359	0.0432294	0.0992649	0.0378593	0.264312
								0.253653	0.0761804	0.076314	0.0547088	0.0779435
								0.147085	0.0163118	0.0195622	0.088463	0.080286
								0.300635	0.0609671	0.0621828	0.0257584	0.0196369
								0.190754	0.0957201	0.0896454	0.0150601	0.0514288
								0.202746	0.126916	0.116259	0.130086	0.168855
								0.251962	0.0387796	0.0254905	0.135581	0.108682
								0.0724128	0.261952	0.129528	0.0758342	0.21852
								0.0450687	0.046983	0.0284554	0.141196	0.129977
								0.334254	0.0629085	0.117767	0.0145475	0.0475088
								0.151819	0.0349853	0.0622845	0.0604111	0.136379
								0.0625423	0.0665721	0.0171179	0.162048	0.0962287
									0.0208103	0.119344	0.0873655	0.102149
									0.272888	0.048891	0.0496788	0.126746
									0.0902299	0.0403163	0.0925154	0.0585832
									0.182467	0.079024	0.133227	0.0673419
									0.355274	0.0610344	0.0751006	0.0804775
									0.054732	0.0413371	0.0640198	0.0368924
									0.0811711	0.0358361	0.0404427	0.141724
									0.0690072	0.0738506	0.0483442	0.0426655
									0.156347	0.0353949	0.0344531	0.141681
									0.169293	0.0262703	0.0381728	0.0754927
									0.0673286	0.0448987	0.0706204	0.0435407
									0.0857524	0.0120254	0.0733029	0.0709279
									0.100304	0.0261474	0.0563032	0.062927
									0.0448713	0.0752948	0.156365	0.107974
									0.0357872	0.0674628	0.299421	0.161262
									0.0503164	0.0213263	0.100833	0.135227
									0.111354	0.037008	0.32655	0.183358
									0.0906003	0.0250171	0.294586	0.297049
									0.118771	0.0391988	0.160497	0.0729235
									0.0622418	0.0344873	0.0165192	0.306888
									0.132261	0.0547615	0.0619077	0.162632
									0.0799701	0.0642557	0.0162333	0.0962812
									0.0193377	0.0590743	0.0436549	0.102922
									0.107287	0.0811791	0.154689	0.0525848
									0.13525	0.175261	0.112161	0.115761
									0.171039	0.0589089	0.0537345	0.0497763
									0.102951	0.0199939	0.0122425	0.128183
									0.115402	0.0394353	0.091914	0.0987483
									0.0650113	0.0382616	0.154721	0.0702819
									0.0232417	0.0702288	0.0438462	0.11605
									0.171558	0.0360549	0.0942357	0.0751201
									0.118651	0.0463726	0.0333153	0.0469408
									0.243222	0.0759389	0.0854984	0.631652
									0.0446578	0.0530406	0.157214	0.339179
									0.273297	0.0320211	0.0473659	0.508579
									0.194019	0.0365266	0.0132028	0.0969809
									0.0469907	0.069804	0.0569271	0.0730005
									0.100612	0.0352273	0.0510568	0.0351687
									0.0415481	0.0211367	0.0763926	0.0352353
									0.0559227	0.0631461	0.1178	0.0362114
									0.202726	0.0348268	0.0919091	0.22002
									0.0591935	0.0571164	0.0648166	0.102707
									0.148714	0.0357003	0.0630832	0.0914163
									0.0343109	0.0699215	0.0162192	0.0149513
									0.0279972	0.0218457	0.0807319	0.0822209
									0.0450446	0.0966644	0.0528228	0.114565
									0.0910206	0.211301	0.0521701	0.0719245
									0.0744213	0.0582507	0.044385	0.126195
									0.0723201	0.0364916	0.0486504	0.0488537
									0.0794054	0.031774	0.0156063	0.0449141
									0.0252762	0.0429055	0.140019	0.101103
									0.0479454	0.0493843	0.13326	0.0315517
									0.0564125	0.0526534	0.00954382	0.014589
									0.134867	0.0211521	0.00771759	0.0602454
									0.0617105	0.0399074	0.0542784	0.151208
									0.06176	0.0566403	0.0757029	0.133166
									0.134288	0.139498	0.101527	0.218188
									0.12963	0.0529398	0.0199804	0.00266397
									0.0889778	0.0442838	0.0149152	0.210489
									0.125814	0.014746	0.152655	0.168085
									0.0444803	0.0260286	0.0312236	0.179498
									0.0490477	0.0396045	0.12056	0.138715
									0.046924	0.121701	0.0397071	0.194618
									0.173843	0.0408821	0.0644743	0.03993
									0.0442285	0.0570239	0.0801684	0.0791141
									0.199003	0.0350231	0.0284864	0.0372467
									0.0662607	0.0736598	0.111792	0.0335465
									0.0790816	0.0742549	0.0414412	0.109065
									0.0926527	0.0502386	0.0532841	0.451522
									0.0337763	0.017741	0.0552779	0.0671274
									0.0742175	0.0871409	0.0831391	0.134668
									0.0548853	0.0180987	0.105784	0.132206
									0.0273456	0.135685	0.0987164	0.0647243
									0.0935411	0.0803418	0.0514078	0.0238151
									0.186242	0.0738557	0.0146562	0.087028
									0.0994284	0.115187	0.0933175	0.0265046
									0.0839907	0.138034	0.0978991	0.125912
									0.0546978	0.111872	0.104515	0.107291
									0.0833919	0.0195339	0.159266	0.0563571
									0.0875988	0.03382	0.304603	0.0534659
									0.0408707	0.00712173	0.145498	0.0760497
									0.0439183	0.0573636	0.259245	0.181437
									0.0306852	0.128823	0.0652647	0.212255
									0.147093	0.0780899	0.11048	0.0875391
									0.0349694	0.135214	0.106493	0.0273334
									0.110144	0.139306	0.0315269	0.0542446
									0.185533	0.0471776	0.0354741	0.0598817
									0.0453712	0.0718988	0.0585047	0.606061
									0.0748077	0.0489046	0.199434	0.111522
									0.0435704	0.0289362	0.228939	0.099638
									0.117654	0.0444808	0.0399579	0.0373021
									0.0749653	0.0195808	0.0882008	0.0294031
									0.078924	0.0219093	0.0790389	0.0558616
									0.0452985	0.0410674	0.0258382	0.0899453
									0.0232946	0.056745	0.046356	0.072293
									0.0171975	0.0598613	0.138171	0.0211623
									0.0923427	0.0352765	0.215159	0.0294208
									0.06327	0.0331311	0.0437421	0.0754543
									0.0444069	0.0379499	0.0198854	0.0216793
									0.0450159	0.0576127	0.121835	0.04926
									0.0493561	0.0706445	0.0390516	0.059959
									0.0387481	0.0316555	0.0718212	0.0619056
									0.069894	0.0651411	0.183143	0.0246861
									0.114822	0.0957074	0.151942	0.170791
									0.135979	0.050277	0.0903465	0.0588042
									0.0562235	0.0205709	0.0518498	0.0733351
									0.0335929	0.141269	0.131176	0.0385516
									0.0113736	0.0544814	0.0310359	0.0744224
									0.0261475		0.0401326	0.0323511
									0.0606243		0.0349258	0.0289565
									0.114867		0.069845	0.0469126
									0.0569167		0.183396	0.0821051
									0.198398		0.195332	0.117976
									0.0912389		0.0746822	0.0502126
									0.0220506		0.0648559	0.160869
									0.0357776		0.0299816
									0.0514181		0.184365
									0.0470472		0.0111349
									0.0420438		0.0323151
									0.0523614		0.106023
									0.0379024		0.0724022
									0.096054		0.0786568
									0.015535		0.147817
									0.101762		0.205326
									0.00645306		0.143888
									0.0142046		0.125038
									0.0151318		0.0530662
									0.0226436		0.18279
									0.0293027		0.0425216
									0.104419		0.100314
									0.0400679		0.156307
									0.0424144		0.180673
									0.090881		0.102113
									0.0321214		0.0371347
									0.0629467		0.121069
									0.0322918		0.0999613
									0.117419		0.0546587
									0.0693337		0.0551592
									0.0736298		0.146776
									0.150281		0.0410578
									0.0885801		0.10883
									0.143445		0.181684
									0.0286364		0.0445468
									0.0433589		0.0792375
									0.0468489		0.078074
									0.117371		0.0497029
									0.0457134		0.014346
									0.070859		0.0656439
									0.0373983		0.0800181
									0.111449		0.0456382
									0.0690765		0.0572868
									0.0780547		0.00751285
									0.0489389		0.0312734
									0.114482		0.0223949
									0.0513937		0.140171
									0.152451		0.0173046
									0.0225822		0.0385538
									0.120607		0.0286115
									0.190899		0.0101794
									0.179745		0.0162958
									0.173595		0.122153
									0.141152		0.0973588
									0.0537274		0.0396692
									0.0473892		0.0260646
									0.0611244		0.0390997
									0.0391283		0.0166939
									0.112664		0.112141
									0.0245745		0.114679
									0.0127197		0.0799873
									0.0360844		0.136955
									0.020918		0.0725831
									0.0584631		0.182243
									0.0919802		0.0307039
									0.0599792		0.245871
									0.0319364		0.104676
									0.125869		0.0217413
											0.0885596
											0.125482
											0.132028
											0.0824553
											0.0391729

## Sheet: Fig. 3
Fig. 3b			Fig. 3c				Fig. 3d
calls per 5 min			Ratio of calls (%)				Entropy
UE	VPA			UE	VPA		UE	VPA
133.333	38		Phee	43.626	78.7895		2.05252	0.39189
206.333	97		Ekk or cough	20.8513	10.5424		2.11474	1.00373
20.6667	58.3333		Twitter	16.0169	2.79099		0.824387	0.906224
63.3333	37.3333		Tsik	3.71993	0.880952		1.29943	0.258499
89	100.333		Trill	2.08745	0.890991		1.35918	1.28839
26			Phee-trill or trill-phee	2.6997	2.51501		0.678767
167.333			Others	10.9987	3.59018		1.68088
173.333							1.32072
.

## Sheet: Fig. 4
Fig. 4e						Fig. 4f
Meen distance
	Cluster 1	Cluster 2	Cluster 3	Cluster 3 reversed			Cluster 1	Cluster 2	Cluster 3
Spine density	0.266832	0.518565	0.399465	0.488647		Ratio of SFARI genes	0.149038	0.066313	0.0774336
mEPSC freq	0.297487	0.613598	0.722592	0.58368		Ratio of critical period genes	0	0.0212202	0.00663717
mIPSC freq	0.238592	0.597672	0.551954	0.567753
Miniature E/I ratio	0.50316	0.271804	0.559478	0.241886
Evoked E/I ratio	0.772527	0.236	0.554752	0.320857
LTD	0.601929	0.173035	0.597772	0.153493
Spine volume	0.647007	0.20214	0.445472	0.305793

## Sheet: Suppl. Fig. 1
Suppl. Fig. 1e
Dendritic length (microm)
0M UE	0M VPA	3M UE	3M VPA	6M UE	6M VPA
5.0333	2.4663	6.9934	6.7593	7.1156	7.954
3.6285	3.0065	6.626	6.8363	5.8936	8.6688
3.6221	2.855	8.6092	6.2752	6.7055	7.2488
3.2006	3.0805	8.7292	4.9941	7.063	8.1383
5.1745	3.3655	9.0129	3.1773	4.586	6.1967
6.5793	4.1887	5.2114	7.5858	7.6807	4.5544
2.6201	3.1478	4.1057	8.2781	8.1278	6.0879
2.9171	3.9148	4.2717	7.7635	7.0933	7.3325
2.1592	5.4185	5.3101	8.3227	4.8309
3.6288		7.4744	5.5236
		3.9355	5.5608
		7.3576	8.1013
		6.1038	8.6891
		5.1353	7.7747
		5.453	7.7719
		8.4252
		6.6592
		9.9568
		7.3342
		10.4698
		8.1293
		9.713

## Sheet: Suppl. Fig. 2
Suppl. Fig. 2
Spine density (microm-1)
Apical dendrites																									Basal dendrites
0M UE																									0M UE
distance (microm)	12.5	37.5	62.5	87.5	112.5	137.5	162.5	187.5	212.5	237.5	262.5	287.5	312.5	337.5	362.5	387.5									distance (microm)	5	15	25	35	45	55	65	75	85	95	105	115	125	135	145
	0.24	0.12	0.12	0	0.24	0.32	0.44	0.72	0.6	0.64	0.52	0.6	0.36	0.28												0	0.4	0.7	0.9	1	0.4	1.2	0.6	0.5	0.4	0.5	0.5	0.3	0.5
	0.36	0.04	0.2	0.16	0.24	0.28	0.36	0.6	0.56	0.4	0.44															0	0.1	0.4	0.3	0.9	0.6	0.4	0.4	0.4	0.6	0.3	0.3
	0.04	0.08	0.04	0.12	0.4	0.08	0.24	0.16	0.32	0.48	0.72	0.36	0.44													0	0.2	0.5	0.5	0.3	0.6	0.6	0.4	0.6	0.5
	0.28	0.12	0.28	0.24	0.36	0.2	0.16	0.32	0.28																	0.1	0.2	0.3	0.5	0.5	0.9	0.6	0.4
	0.04	0.16	0.28	0.12	0.32	0.32	0.48	0.92	0.88	0.68	0.72	0.76	0.36													0	0	0.5	0.5	0.2	0.6	0.8	0.7	0.8	1	0.3	0.5
	0.28	0.36	0.36	0.36	0.36	0.28	0.52	0.44	0.72	0.48	0.56	0.44	0.52													0.1	0.5	0.6	0.4	0.1
	0.16	0.4	0.28	0.36	0.12	0.24	0.36	0.48	0.4	0.56	0.36	0.24	0.16	0.16	0.16											0.2	0.2	0.2	0.3	0.3	0.7	0.3	0.4
	0.6	0.32	0.24	0.32	0.48	0.56	0.68	0.6																		0	0.4	0.3	0.5	0.3	0.4
	0.96	0.48	0.48	0.6	0.6	0.68	0.4	0.8	0.92	0.6																0.2	0	0.1	0.3	0.2	0.3	0.4	0.4
																										0.1	0.1	0.1	0.6	0.4	0.7	0.3	0.4
0M VPA																										0.1	0.1	0.5	1	0.6	0.8	0.4	0.3	0.8	0.4	0.1
distance (microm)	12.5	37.5	62.5	87.5	112.5	137.5	162.5	187.5	212.5	237.5	262.5	287.5	312.5	337.5	362.5	387.5										0.2	0.4	0.4	0.6	0.5	0.5	0.2
	0.28	0.36	0.04	0.12	0.16	0.12	0.16	0.24	0.56																	0.3	0.5	0.4	0.3	0.3	0.7	0.5	0.6	0.4
	0.08	0.08	0.12	0.12	0.16	0.2	0.12	0.36	0.28	0.24	0.32															0.3	0.3	1.2	1	0.6	0.3	0.3	0.6	0.6	0.4	0.2	0.5	0.6
	0	0.08	0.12	0.2	0.2	0.2	0.4	0.64	0.2	0.16	0.28	0.24
	0.2	0.12	0.24	0.04	0.12	0.12	0.12																		0M VPA
	0.16	0.12	0.24	0.16	0.28	0.32	0.36	0.32	0.52	0.28	0.44	0.08													distance (microm)	5	15	25	35	45	55	65	75	85	95	105	115	125	135	145
	0.12	0.12	0.4	0.28	0.12	0.04	0.24	0.28	0.4	0.28	0.32															0	0	0	0.2	0.2	0	0.3
	0.2	0.08	0.12	0.16	0.08	0.2																				0.1	0.1	0.7	0.2	0.5
	0.36	0.08	0.2	0.16	0.08																					0.1	0.2	0.2	0.7	0.2	0.5	0.1	0.4
																										0.1	0.1	0.4	0.3	0	0.3	0.2
3M UE																										0.2	0.1	0.1	0.2	0.1	0.3	0.3
distance (microm)	12.5	37.5	62.5	87.5	112.5	137.5	162.5	187.5	212.5	237.5	262.5	287.5	312.5	337.5	362.5	387.5	412.5	437.5	462.5	487.5	512.5					0	0.6	0.2	0.4	0	0.9	0.2	0.1
	0	0.04	1.36	1.68	2.16	2	1.56	0.8	2.12	2.32	1.68	1.8	1.72	1.52												0.1	0.3	0.2	0.4	0.3	0.4	0.3	0.3	0.1
	0	0.2	0.96	2.2	2.4	3.08	2.48																			0.1	0.1	0.2	0.5	0.6	0.5	0.5	0.4	0.4
	0	0.12	0.32	0.8	1.36	1.12	2.32	1.76	1.32	1.56	1.04	1.44	0.96													0.1	0.4	0.5	0.7	1	0.6	0.8	0.4	0.7	0.6
	0.12	0.16	0.4	1.08	2.36	2.24	1.88	1.72	1.68	1.8	1.04	1	0.88	0.88	0.44											0.3	0.1	0.2	0.4	0.5	0.4	0.3	0.3	0.5	0.2
	0.16	0.4	0.76	1.6	2.04	1.88	2	1.68	1.52	1.44	1.36	1.24	1.08													0.1	0.3	0.1	0	0.5	0.4	0.2	0.6	0.5	0.4	0.4	0.2
	0.04	0.08	1.12	1.28	2.16	1.92	1.76	1.88	1.04																	0	0.5	0.4
	0.12	0.28	0.44	1.4	1.68	1.88	1.84	2	1.68	2.04	1.52	1.32	1.56	1.24	1.32											0.1	0	0.2
	0.16	0.2	0.16	1.92	2.48	1.76	2.32	2.16	2.16	1.88	1.68	1.24	1.44	0.84	0.68	0.88	0.52	0.64	0.52	0.52						0	0.4	0.3	0.1	0.3
	0.04	0.08	0.12	0.04	0.8	1.6	1.24	1	1.2	0.92	1.2	0.8														0	0	0.1
	0	0.08	0.28	1.24	1.32	2.4	1.76	1.92	1.84	1.6	1.56	1.36	1.04	0.84	1.28	0.76										0	0.2	0.2	0.1
	0	0.16	0.08	0.48	0.88	1.28	1.4	1.44	1.36	1.2	1.16	1.16	1.2	1.2	0.92	1.12	1.16	1.04	0.68	0.96	0.68					0	0.2	0	0.2	0.3	0	0.1	0.3	0.2	0.1
																										0	0.3	0	0.2	0.2
3M VPA
distance (microm)	12.5	37.5	62.5	87.5	112.5	137.5	162.5	187.5	212.5	237.5	262.5	287.5	312.5	337.5	362.5	387.5									3M UE
	0.04	0.24	0.84	1.96	2.08	2.2	1.96	2.48	2.08	1.32	1.12														distance (microm)	12.5	37.5	62.5	87.5	112.5	137.5	162.5	187.5	212.5	237.5	262.5	287.5
	0	0	0.52	1.36	1.56	1.4	1.68	1.32																		0.16	1.12	1.6	1.72	1.2	1.24	0.88	0.88
	0.08	0.16	0.76	2.64	2.56	2.96	3.24	2.96	2.68	2.08																0.28	1.36	2.12	1.36	1.2	1.04	1.16
	0.08	0	0.4	0.64	2.56	2.52	2.68	2.52																		0.44	1.4	1.64	1.52	1.44	1.76	1.56
	0	0.04	0.2	0.96	1.64	1.68	2.16	1.84	1.92	2.08																0.4	1.52	2.32	1.64	1.76	1.56	1.44	1.12
	0.08	0.04	0	0.24	0.92	1.96	1.96	1.64																		0	1.08	1.6	1.52	1.16	1.32	1.24
	0.12	0.08	0.56	1.52	1.16	2.12	2.08	1.56	1.64	1.36	1.04	0.92														0.12	1.04	1.48	1.44	1.6	1.36	1.2
	0.08	0.12	0.28	1.28	2.08	1.76	1.32	1.44	1.6	1.52	1.36															0	0.76	1.24	1.44	1.6	1.12	1	1
	0.04	0.32	1.16	1.48	2.28	1.96	1.84	1.84	1.32	1.4																0.08	1.08	1.48	1.32	0.92	1.12
																										0.2	1.16	1.64	1.24	1.48	1.16
6M UE																										0.16	1	1.44	1.76	1.4	1	1.52	1.04
distance (microm)	12.5	37.5	62.5	87.5	112.5	137.5	162.5	187.5	212.5	237.5	262.5	287.5	312.5	337.5	362.5	387.5										0.16	0.96	1.76	1.48	1.28	1.28	1.4
	0.16	0.16	0.76	1.4	2.08	2.08	2.24	1.88	1.12	1.12	1.08	0.96	1.28													0.44	1.36	1.48	1.76	1.24	1.4	1.76
	0	0.76	2.52	2.56	2.6	2.28	1.88	1.92	1.24	1.24	1.36	1.48														0.36	1.52	1.4	1.76	1.64	1.52	1.48
	0.04	0.12	0.32	1.04	1.24	2.36	2.08	1.96	1.68	1.04	1.24	1.2	0.76	1.28	1.16											0.24	0.8	1.36	1.32	1.2	1.92
	0.04	0.24	1.08	1.64	2.64	3	2.4	3.12	2.32	2.44	1.4	1.64	1.64													0.08	0.96	1.6	2.56	2.56
	0.08	0.12	1.8	3.2	3.28	2.72	2.8	2.48	2.88	2.44																0.04	0.6	1.24	1.56	1.92	2.36	1.32	1.4
	0.12	0.12	0.68	2.84	2.08	2.44	2.36	2.6																		0.08	1.04	2.16	2.12	1.72	1.28	1.48	1.52	0.84
	0.08	0.08	0.84	1.56	2.28	1.84	1.72	1.28	1.56	1.12	1.44	1.24
	0.04	0	0.36	1.16	1	2.24	2.28	2.08	0.92	1.44															3M VPA
	0.04	0.4	1.56	1.68	1.88	2.08	1.6	1.2	1.52	0.84															distance (microm)	12.5	37.5	62.5	87.5	112.5	137.5	162.5	187.5	212.5	237.5	262.5	287.5
	0.2	0.08	0.56	1.04	1.68	2.04	1.8	1.8	1.6	1.52	1.36	1.16	0.92	0.76	0.6											0.32	0.96	1.68	1.8	1.44	1.88	1.24	1.52
	0	0	0.24	0.8	1.68	1.92	2.04	2.12	2.28	1.92	1.52	0.84	1.64													0.12	1.08	2	2.12	1.68	1.48	1.32	1.32
	0.12	0	0.32	0.6	2.24	2.52	1.92	2.6	2.04																	0.2	0.76	1.72	1.4	1.64	1.52	1.04
	0.04	0	0.28	0.24	0.76	1.2	1.48	1.72	1.92	1.52																0.32	1.24	1.84	1.76	1.96	2.08	1.72	1.36
	0	0.12	0.28	0.64	1.04	1.96	2.24	1.76	1.44	1.16	0.56	1.08	1.04	0.92												0.04	0.48	1.68	1.72	1.12	1.48	1.2	0.96
	0	0.08	0.28	0.56	1.64	2.12	1.68	2.28	1.48	1.32	1.04	0.92	0.64	0.8												0.12	1.32	1.36	2.08	1.8	1.6	1.16
																										0.32	1.6	1.8	1.72	1.44
6M VPA																										1.08	1.52	1.6	1.44
distance (microm)	12.5	37.5	62.5	87.5	112.5	137.5	162.5	187.5	212.5	237.5	262.5	287.5	312.5	337.5	362.5	387.5										0.04	1.2	1.48	1.44	1.48	1.72	1.36
	0.08	0.04	0.2	1.84	2.4	2.4	2.56	2.4	2	1.92	1.76															0.04	1	1.84	1.64	1.32	1.64	1.2
	0.52	0.16	0.4	1.48	2.52	3.32	3.72	1.6	3.08	1.8	1.96	2.12	1.4													0.04	1.16	2.16	1.36	1.16
	0.08	0.16	0.16	1.36	2.6	1.96	2.6	1.88	1.24	2.08	1.92	1.52	1.16	1.12												0.04	0.6	1.32	1.04	1.2	0.92	0.84
	0	0.12	0.8	2.08	3.36	2.6	2.16	2.64	2.56	2.24	1.44															0.2	0.92	1.56	2.08	1.68	1.64
	0.24	0.08	1	2.04	2.76	2.2	2.68	2.32	2.8	2.16	2.96	2	2.28	2.12	1.6											0.08	1	1.56	2	1.28	1.32	1.08
	0	0.08	0.84	1.32	2.4	2.24	2.2	2.76	1.36	2.2	1.52	1.72
	0.04	0.08	0.32	1.24	1.32	2.68	3.36	3.28	2.76	2.08	2.72	3.24	2.96	2.6	2.2	1.76									6M UE
	0	0	0.16	1.6	2.32	1.68	2.08	2	2.24	2.36	1.88	2.04	2.08	1.44											distance (microm)	12.5	37.5	62.5	87.5	112.5	137.5	162.5	187.5	212.5	237.5	262.5	287.5
																										0	0.52	1.76	1.88	1.28	1.8	1.4	1.84	1.44
																										0.2	1.04	1.6	1.48	1.72	1.76
																										0.32	1.28	1.76	1.68	1.4
																										0.04	0.64	1.48	1.68	1.24	1.16
																										0.08	0.64	1.44	2.24	1.56	1.76	1.92	1.52	1.48	1.28
																										0.52	1.2	1.36	1.72	1.28	1.12	0.92
																										0.28	1.64	1.96	2.12	1.32	1.6	1.68	1.36
																										0.36	0.92	1.32	1.76	1
																										0.2	1.4	1.52	1.84	1.28	1.4	0.88	1
																										0.12	0.96	1.12	1.32	1.16	0.92	1.2
																										0.24	1.4	1.6	1.76	1.64	1.92	1.8	1.36	1.48	1.32
																										0.08	1.04	1.04	1.2	1.48	1.08	1.16
																										0.08	0.68	1.16	1.48	1.4
																										0.72	1.08	1.4	1.68	1.44	1.36	1
																										0	0.24	0.8	1.44	1.32	1.8	1.6
																										0.04	0.84	1.88	1.84	1.84	1.44	1.4	1.28
																										0.16	1.16	1.6	1.8	1.56
																										0.04	0.68	1.48	1.48	1.44	1.04	0.96	0.68
																										0.2	0.84	1.04	1.44	1.16	1.44	1.32	0.88
																										0.16	1.28	0.92	1.6	1.36	0.88	1
																									6M VPA
																									distance (microm)	12.5	37.5	62.5	87.5	112.5	137.5	162.5	187.5	212.5	237.5	262.5	287.5
																										0.04	1.84	2.52	2.36	2	2.04	2.2	1.64	1.36
																										0.12	1.24	2	2	1.44	2.68	1.64	1.12
																										0	1.28	1.64	1.64	2.2	1.92	1.76	1.84	1.84	1.44
																										0	0.4	1.84	2.04	2.52	1.8	1.96	1.44
																										0	0.8	1.76	2.48	2.12	2	1.88	1.88
																										0.04	1.12	2.8	3.32	2.4	2.08	2.56	2.72	1.68
																										0.48	1.64	2	2.12	1.76	1.44	1.24	1.12	0.84
																										0.04	1.28	2.28	2.32	2.08	1.56	1.68	1.64	1.2
																										0.12	1.08	1.6	1.4	1.56	1.48	0.72	0.88
																										0.08	0.96	2	1.68	2.04	1.6	1.64	1.4
																										0.08	0.68	1.6	1.76	1.44	1.48	1.4	1.4
																										0.12	0.44	1.92	1.92	1.48	1.68	1.4	1.24
																										0.12	1.44	1.92	1.52	1.6	1.44	1.16	1.12	1.04
																										0.2	1.04	1.56	1.24	1.68	1.48
																										0.16	0.8	1.48	1.76	1.84	1.56
																										0.36	1	1.8	1.88	2.08	1.76	1.52	1.28	1.68
																										0.32	1	1.52	1.6	1.44
																										0.04	1.2	2	1.4	1.24	1.4	1.2	0.76
																										0	1.2	1.4	1.88	1.52	1.4	0.92
																										0.04	0.64	1.52	1.88	1.68
																										0.08	0.76	1.84	1.76	1.8	1.56
																										0.12	0.88	1.32	1.84	1.72

## Sheet: Suppl. Fig. 3
Suppl. Fig. 3b
mEPSC frequency (Hz)			mIPSC frequency
ACSF	NBQX		ACSF	PTX
5.9556	0.237086		6.75997	1.38377
4.66058	0.129126		5.85791	0.696847
10.4752	0.362223		6.77218	0.954849
7.94545	0.280339		9.21591	0.778577
4.42761	0.265538		6.25742	0.374276
4.62087			5.71882
5.30675			5.6725
3.95192			5.9922
9.34119			5.48963
6.38967			7.35778
6.87093			5.43285
10.0031			6.61782
2.75512			5.52735
6.93992			7.38154
4.40116			5.7213
4.50672			7.43014
3.32523			6.40349
7.99709			6.75621
5.61357			5.79518
12.4056			4.68438
8.35936			7.62769
5.7051			7.27046
9.29444			8.58922
8.04117			12.0322
10.942			8.38279
3.4154			10.0072
6.46814			7.67311
3.24459			10.4532
			11.5965
			6.00814
			8.97402
			8.44613
			9.655
			7.56575
			5.57529
			6.70114
			7.52741

## Sheet: Suppl. Fig. 4
Suppl. Fig. 4b
Paired-pulse ratio
0M UE								3M UE								6M UE
intensity (microA)	20	35	50	75	100	200		intensity (microA)	20	35	50	75	100	200		intensity (microA)	20	35	50	75	100	200
	0.637234	0.656072	0.543416	0.599914	0.64074	0.781772			0.876391	0.935452	0.926928	0.835588	0.904481	0.968337			0.6519	0.863674	1.04739	1.02727	1.00748	0.895156
	0.937091	0.591014	0.506039	0.652826	0.625041	1.61325			0.616443	0.789634	0.814043	0.860691	0.891624	0.932643			1.0582	1.27187	1.74289	1.35408	1.0659	1.24132
	0.580886	0.688669	0.610851	0.498991	0.675725	0.635014			1.145	1.07961	1.02376	0.96667	0.935359	0.953222			0.934091	1.09175	1.04043	1.35341	1.2075	1.01683
	0.356694	0.442203	0.437828	0.535124	0.563908	0.677161			0.730313	0.761053	0.923155	0.820649	0.848292	0.817341			0.931034	1.01932	1.1482	1.15868	0.994035	0.973347
	0.693289	1.43738	1.66325	0.560353	1.001	0.688425			0.931457	0.971672	0.997793	0.835802	0.853292	0.940333			1.73046	2.89321	1.53418	1.58033	1.48516	1.61166
	0.619042	0.382129	0.50348	0.590654	0.506735	0.77187			0.599233	0.721937	0.825062	0.836205	0.884654	0.885599			0.85124	0.87189	0.954394	1.07457	0.976968	0.92824
	0.937704	1.03462	1.02731	0.926768	0.922822	0.883489			0.732111	0.887473	0.779626	1.13368	0.881889	0.961133			0.887438	0.994579	1.07864	0.933508	0.975217	0.933283
	1.37248	1.20117	0.667535	0.99101	1.11669	1.04687			0.916711	1.12759	1.1298	1.08122	1.02984	0.786265			0.77711	0.981185	0.885839	0.992045	1.00735	0.973735
	1.61309	2.38385	2.15133	1.39355	1.26904	0.633394			0.971753	1.14981	1.04572	0.93063	0.931809	0.933173			0.996721	0.969576	1.02245	1.07477	1.13979	0.957696
	0.490134	0.794002	0.712879	1.02303	0.7743	1.01821			1.11375	1.26689	1.20816	1.18382	1.15786	1.07256			0.87495	0.888591	1.11846	0.993107	0.945093	0.794797
	0.544322	0.785649	0.540282	0.427277	0.613791	0.551992			1.04364	1.11951	1.06273	1.23757	0.925296	0.975094			0.755685	0.870201	0.972223	1.02582	1.02823	1.06903
	2.93032	2.91468	2.7588	3.24652	2.60683	1.99046			1.01215	1.0865	0.990735	0.985322	0.935742	0.791689			1.19832	1.32593	1.34794	1.31151	1.13436	1.23254
	1.67219	1.04755	1.95509	1.38697	1.38689	1.59101			0.886465	1.23666	1.06061	1.25755	1.07666	1.0253
	0.507113	0.609013	0.72686	0.747593	0.720245	0.729739			0.857469	1.00456	0.905326	1.06684	1.1015	0.978954
	1.25101	1.48566	1.10301	1.42976	1.18884	0.61262			1.39563	1.23136	1.37115	1.13919	1.18763	1.06404
	1.1313	1.11327	1.0297	0.977196	1.20007	0.898395			0.570103	0.710731	0.789281	0.851036	0.891924	0.876175
	1.31007	1.99991	1.30529	1.02543	0.633573	0.68516			0.798193	0.963619	1.081	1.05311	1.02303	0.981433
									0.956781	0.903995	0.961581	1.00874	1.01768	1.00236
									1.20989	1.04745	0.864258	0.861759	1.16172	0.786599
									1.10816	1.30841	1.35065	1.28927	1.26379	1.0255
									0.73289	0.911043	1.00117	1.01521	1.01844	1.06674
									0.986615	1.04686	1.08144	0.987177	1.03514	0.980251
									1.30099	0.675254	0.682656	0.604259	0.842793	0.755114
0M VPA								3M VPA								6M VPA
intensity (microA)	20	35	50	75	100	200		intensity (microA)	20	35	50	75	100	200		intensity (microA)	20	35	50	75	100	200
	0.82032	0.941207	1.07414	1.01948	0.910094	0.845905			0.927489	1.16083	0.999524	0.869473	0.851727	0.922742			1.15749	1.26165	1.24345	1.13629	1.07446	0.868375
	1.95476	1.367	1.77404	0.795307	1.44266	0.628749			0.7583	0.872075	0.833068	0.851994	0.883879	0.861583			0.747906	0.774791	0.787678	0.860454	0.977562	0.816506
	0.715689	0.836851	1.0097	0.751434	0.821776	0.678096			0.804702	1.18216	1.08311	0.862067	1.17908	0.966083			0.473092	0.727887	0.837322	0.904276	0.942528	0.978396
	2.14921	1.76418	1.35205	1.95605	1.5017	1.2806			0.757615	0.770598	0.892962	0.835661	0.8956	0.846601			1.33915	1.29329	1.33317	1.47842	1.01988	0.891544
	0.79777	0.712883	0.84452	1.04299	0.968095	0.914173			1.18015	1.16259	1.05008	1.16079	0.893375	0.949066			0.776025	1.35761	1.05259	1.17462	1.06296	1.29136
	0.701911	0.871297	0.650597	0.590061	0.733323	1.38021			1.02443	1.0103	0.993689	0.922856	0.920088	0.870649			0.863931	1.30443	1.09115	1.08896	1.06713	1.10703
	0.57917	0.647813	0.542239	0.697139	0.603979	0.617193			1.18979	1.68004	1.03379	1.05198	1.01017	1.05158			1.0851	1.09487	1.2152	1.15464	1.12779	0.93099
	0.835294	0.727999	0.749324	0.744186	1.09324	0.796099			1.0334	1.42408	1.15994	1.1487	1.33431	0.951633			1.2265	1.06481	1.10096	1.07782	1.00924	0.999595
	0.517893	0.514554	0.639576	0.642055	0.713045	0.672754			0.954557	1.01073	0.991012	1.06959	0.96136	0.92927			0.770995	0.788598	0.822074	0.776862	0.977299	1.02492
	0.82	0.941	1.074	1.019	0.91	0.846			1.28969	1.26936	1.12951	0.911933	1.15526	0.871998			1.51555	1.51181	1.47811	1.45559	1.25657	0.982767
									0.887239	0.871086	0.924673	1.01086	0.929739	0.951449			1.48763	1.4146	1.80621	1.25577	1.29758	1.10087
									1.08566	1.19286	1.07404	1.08091	1.02876	0.93176
									1.01698	0.967469	1.08731	0.94966	0.952829	0.948772
									1.03314	1.07472	1.00735	0.953072	0.860711	0.7803

## Sheet: Suppl. Fig. 5
Suppl. Fig. 5b			Suppl. Fig. 5d
Normalized fEPSP (%)			Normalized fEPSP (%)
ACSF	APV		0M UE	0M VPA	3M UE	3M VPA
75.258	88.598		43.2625	61.305	95.301	126.118
55.45	74.515		62.481	75.889	72.828	114.45
32.219	55.56		90.9	70.141	91.111	130.615
65.248	106.799		88.775	74.786	60.785	110.29
29.019	87.008		60.0331	69.574	113.337	78.896
124.21	82.566		79.751	76.29	107.503	93.703
81.831	100.988		78.247	99.285	125.137	95.445
102.91	110.73			74.625	151.565	85.322
71.068	96.681					112.481
132.553	118.17					113.35
89.412	68.853
77.919	99.807
59.752	83.409
73.866	79.798
74.354	115.633
81.358	75.461
89.381	75.26
86.483
76.454
38.043
9.029
52.158
28.746
57.573
55.855
61.394

## Sheet: Suppl. Fig. 6
Suppl. Fig. 6c
Spine volume	Optical density	(bold numbers for black dots)
0.105066	156.724
0.0554999	86.647
0.314928	375.862
0.209235	289.267
0.138638	132.631
0.00699009	28.092
0.0927828	174.808
0.210826	360.799
0.353309	375.862
0.0475461	118.111
0.189737	233.175
0.0375123	75.385
0.257848	215.344
0.0184222	28.663
0.0512268	83.973
0.027736	34.114
0.166765	251.321
0.0300145	124.278
0.0445926	111.801
0.0748081	138.154
0.654467	489.336

[truncated: 1 more sheets: Suppl. Fig. 8]
